# Supplementary material for: Analysis of gene expression profiles in HeLa cells in response to overexpression or siRNA-mediated depletion of NASP
Source: Reprod Biol Endocrinol. 2009 May 13;7:45. doi: 10.1186/1477-7827-7-45 (PMC2686705; doi:10.1186/1477-7827-7-45)
Supplement: Additional file 1 — Functions: overexpression, up-regulated genes. The data provided represent the top affected subcategories determined by up-regulated genes after NASP overexpression. [file 1477-7827-7-45-S1.xls]

## Sheet: OX-UP-all categories
File#1, Overexpression, up regulated genes
Category	Function Annotation	P-value	Molecules	# Molecules
Organismal Injury and Abnormalities	fibrosis	6.35e-14	ATF3, IFI6, IFI27, IFITM1, IL6, IL11, IRF7, IRF9, NT5E, OAS1, PTGS2, STAT1, TNF	13
Organismal Injury and Abnormalities	injury of organ	1.09e-06	CXCL1, IL6, NT5E, PTGS2, STAT1, TNF	6
Organismal Injury and Abnormalities	injury of liver	7.2e-06	CXCL1, IL6, STAT1, TNF	4
Organismal Injury and Abnormalities	edema of tissue	4.39e-06	IL6, NT5E, TNF	3
Organismal Injury and Abnormalities	edema of white matter	5.53e-05	IL6, TNF	2
Organismal Injury and Abnormalities	edema of nervous tissue	9.2e-05	IL6, TNF	2
Organismal Injury and Abnormalities	leakage of plasma	9.25e-06	IL8, TNF	2
Organismal Injury and Abnormalities	damage of organ	2.99e-05	CXCL1, IL6, NT5E, PTGS2, STAT1, TNF	6
Organismal Injury and Abnormalities	hyperkeratosis	4e-05	IL1A, PTGS2, RELB	3
Organismal Injury and Abnormalities	organismal abnormalities of tissue	4.03e-05	IL6, IL8, NT5E, TNF	4
Organismal Injury and Abnormalities	organismal abnormalities of organ	0.000124	ATF3, IL1A, NT5E, STAT1, TNF	5
Organismal Injury and Abnormalities	neutrophilia	9.36e-05	IL6, IL8, TNF	3
Cellular Growth and Proliferation	colony formation	1.91e-10	ATF3, CXCL1, DDIT3, EREG, GADD45A, IFIH1, IL6, IL11, IL1A, PHLDA1, PPP1R15A (includes EG:23645), PTGS2, TNF	13
Cellular Growth and Proliferation	colony formation of cells	1.91e-10	ATF3, CXCL1, DDIT3, EREG, GADD45A, IFIH1, IL6, IL11, IL1A, PHLDA1, PPP1R15A (includes EG:23645), PTGS2, TNF	13
Cellular Growth and Proliferation	colony formation of eukaryotic cells	1.44e-08	ATF3, CXCL1, DDIT3, EREG, GADD45A, IFIH1, IL6, IL11, IL1A, PTGS2, TNF	11
Cellular Growth and Proliferation	colony formation of granulocyte-macrophage progenitor cells	5.38e-07	IL6, IL11, TNF	3
Cellular Growth and Proliferation	colony formation of blood cells	7.35e-06	CXCL1, DDIT3, IL6, IL11, TNF	5
Cellular Growth and Proliferation	colony formation of fibroblasts	1.79e-05	ATF3, GADD45A, TNF	3
Cellular Growth and Proliferation	colony formation of cell lines	2.28e-05	ATF3, EREG, GADD45A, IFIH1, IL6, IL1A, PTGS2	7
Cellular Growth and Proliferation	colony formation of hematopoietic cells	5.45e-05	CXCL1, IL6, IL11, TNF	4
Cellular Growth and Proliferation	colony formation of bone marrow cells	7.2e-05	DDIT3, IL6, IL11, TNF	4
Cellular Growth and Proliferation	colony formation of lymphatic system cells	8.88e-05	DDIT3, IL6, IL11, TNF	4
Cellular Growth and Proliferation	colony formation of connective tissue cells	0.000126	ATF3, GADD45A, TNF	3
Cellular Growth and Proliferation	growth of eukaryotic cells	8.86e-10	ATF3, CXCL1, CXCL3, DDIT3, DUSP5, EREG, FOSL1, GADD45A, GDF15, IL6, IL8, IL11, IL1A, OAS3 (includes EG:4940), PPP1R15A (includes EG:23645), PTGS2, RRAD, STAT1, TNF	19
Cellular Growth and Proliferation	growth of cells	1.04e-09	ATF3, CXCL1, CXCL2, CXCL3, DDIT3, DUSP5, EREG, FOSL1, GADD45A, GDF15, IL6, IL8, IL11, IL1A, OAS3 (includes EG:4940), PHLDA1, PPP1R15A (includes EG:23645), PTGS2, RELB, RRAD, STAT1, TNF	22
Cellular Growth and Proliferation	growth of cell lines	1.14e-08	ATF3, CXCL1, CXCL3, DUSP5, EREG, FOSL1, GADD45A, GDF15, IL6, IL8, OAS3 (includes EG:4940), PPP1R15A (includes EG:23645), PTGS2, RRAD, STAT1, TNF	16
Cellular Growth and Proliferation	growth of tumor cell lines	2.32e-08	ATF3, CXCL1, DUSP5, EREG, FOSL1, GADD45A, GDF15, IL6, IL8, OAS3 (includes EG:4940), PTGS2, RRAD, STAT1, TNF	14
Cellular Growth and Proliferation	growth of connective tissue cells	6.59e-08	ATF3, CXCL3, FOSL1, GADD45A, IL6, STAT1, TNF	7
Cellular Growth and Proliferation	growth of hematopoietic progenitor cells	2.13e-07	CXCL1, IL6, IL8, IL1A, TNF	5
Cellular Growth and Proliferation	growth of hematopoietic cells	3.69e-07	CXCL1, IL6, IL8, IL1A, TNF	5
Cellular Growth and Proliferation	arrest in growth of cells	9.17e-07	DDIT3, FOSL1, GADD45A, GDF15, IL6, STAT1, TNF	7
Cellular Growth and Proliferation	growth of cancer cells	1.4e-06	CXCL3, DDIT3, GDF15, IL6, STAT1, TNF	6
Cellular Growth and Proliferation	growth of tumor cells	8.96e-06	CXCL3, DDIT3, GDF15, IL6, STAT1, TNF	6
Cellular Growth and Proliferation	growth of myeloid progenitor cells	1.2e-05	CXCL1, IL8, TNF	3
Cellular Growth and Proliferation	growth of fibroblasts	1.24e-05	ATF3, CXCL3, FOSL1, GADD45A, STAT1	5
Cellular Growth and Proliferation	growth of bone marrow cells	2.03e-05	CXCL1, IL6, IL8, TNF	4
Cellular Growth and Proliferation	growth of stromal cells	9.2e-05	IL6, TNF	2
Cellular Growth and Proliferation	arrest in growth of eukaryotic cells	0.00011	FOSL1, GDF15, IL6, STAT1, TNF	5
Cellular Growth and Proliferation	stimulation of bone marrow cells	6.49e-08	CXCL1, IL6, IL8, IL11, TNF	5
Cellular Growth and Proliferation	stimulation of hepatoma cell lines	5.38e-07	IL6, IL1A, TNF	3
Cellular Growth and Proliferation	stimulation of synovial cells	9.39e-07	IL6, IL1A, TNF	3
Cellular Growth and Proliferation	stimulation of erythroid progenitor cells	1.5e-06	IL6, IL11, TNF	3
Cellular Growth and Proliferation	stimulation of muscle cells	1.5e-06	IL6, IL8, TNF	3
Cellular Growth and Proliferation	stimulation of leukocytes	2.24e-06	CXCL1, IL6, IL8, IL11, TNF	5
Cellular Growth and Proliferation	stimulation of eukaryotic cells	4e-06	CXCL1, IL6, IL8, IL11, IL1A, TNF	6
Cellular Growth and Proliferation	stimulation of cells	4.34e-06	CXCL1, IL6, IL8, IL11, IL1A, TNF	6
Cellular Growth and Proliferation	stimulation of lymphatic system cells	5.21e-06	CXCL1, IL6, IL8, IL11, TNF	5
Cellular Growth and Proliferation	stimulation of fibroblast cell lines	5.84e-06	IL11, IL1A, TNF	3
Cellular Growth and Proliferation	stimulation of blood cells	6.21e-06	CXCL1, IL6, IL8, IL11, TNF	5
Cellular Growth and Proliferation	stimulation of cell lines	6.51e-06	IL6, IL11, IL1A, TNF	4
Cellular Growth and Proliferation	stimulation of colony-forming erythroid cells	9.25e-06	IL6, IL11	2
Cellular Growth and Proliferation	stimulation of tumor cell lines	2.98e-05	IL6, IL1A, TNF	3
Cellular Growth and Proliferation	stimulation of megakaryocytes	5.53e-05	IL6, IL11	2
Cellular Growth and Proliferation	stimulation of granulocytes	6.7e-05	CXCL1, IL8, TNF	3
Cellular Growth and Proliferation	stimulation of myeloid cells	8.41e-05	CXCL1, IL8, TNF	3
Cellular Growth and Proliferation	stimulation of connective tissue cells	0.000104	IL6, IL1A, TNF	3
Cellular Growth and Proliferation	stimulation of smooth muscle cells	0.000138	IL6, IL8	2
Cellular Growth and Proliferation	production of neutrophils	2.7e-07	IL6, IL8, IL11	3
Cellular Growth and Proliferation	production of leukocytes	9.31e-07	CXCL1, IL6, IL8, IL11	4
Cellular Growth and Proliferation	production of granulocytes	9.39e-07	IL6, IL8, IL11	3
Cellular Growth and Proliferation	production of eukaryotic cells	1.03e-06	CXCL1, DDIT3, IL6, IL8, IL11	5
Cellular Growth and Proliferation	production of cells	1.22e-06	CXCL1, DDIT3, IL6, IL8, IL11	5
Cellular Growth and Proliferation	production of phagocytes	1.5e-06	IL6, IL8, IL11	3
Cellular Growth and Proliferation	production of lymphatic system cells	2e-06	CXCL1, IL6, IL8, IL11	4
Cellular Growth and Proliferation	production of myeloid cells	2.24e-06	IL6, IL8, IL11	3
Cellular Growth and Proliferation	production of blood cells	3.77e-06	CXCL1, IL6, IL8, IL11	4
Cellular Growth and Proliferation	production of bone marrow cells	7.58e-06	IL6, IL8, IL11	3
Cellular Growth and Proliferation	production of blood platelets	0.000138	IL6, IL11	2
Cellular Growth and Proliferation	formation of osteoclasts	8.7e-07	IL6, IL11, IL1A, PTGS2, TNF	5
Cellular Growth and Proliferation	formation of osteocytes	1.22e-06	IL6, IL11, IL1A, PTGS2, TNF	5
Cellular Growth and Proliferation	formation of connective tissue cells	3.83e-06	IL6, IL11, IL1A, PTGS2, TNF	5
Cellular Growth and Proliferation	formation of eukaryotic cells	1.53e-05	IL6, IL8, IL11, IL1A, PTGS2, STAT1, TNF	7
Cellular Growth and Proliferation	formation of cells	2.04e-05	IL6, IL8, IL11, IL1A, PTGS2, STAT1, TNF	7
Cellular Growth and Proliferation	proliferation of hematopoietic progenitor cells	1.67e-06	GDF15, IL6, IL8, IL11, TNF	5
Cellular Growth and Proliferation	proliferation of dermal cells	3.15e-06	EREG, IL6, IL8, PTGS2, TNF	5
Cellular Growth and Proliferation	proliferation of hematopoietic cells	4.08e-06	GDF15, IL6, IL8, IL11, TNF	5
Cellular Growth and Proliferation	proliferation of smooth muscle cells	6.44e-06	IL6, IL8, IL1A, PTGS2, STAT1, TNF	6
Cellular Growth and Proliferation	proliferation of prostate cancer cell lines	9.61e-06	GDF15, IL6, IL8, IL1A, TNF	5
Cellular Growth and Proliferation	proliferation of leukemia cell lines	1.18e-05	IL6, IL11, IL1A, RELB, TNF	5
Cellular Growth and Proliferation	proliferation of blood cells	1.69e-05	GADD45A, GDF15, IL6, IL8, IL11, IL1A, NT5E, PTGS2, STAT1, TNF	10
Cellular Growth and Proliferation	proliferation of synovial cells	1.79e-05	IL6, IL1A, TNF	3
Cellular Growth and Proliferation	proliferation of muscle cells	1.86e-05	IL6, IL8, IL1A, PTGS2, STAT1, TNF	6
Cellular Growth and Proliferation	proliferation of keratinocytes	1.88e-05	EREG, IL6, IL8, PTGS2	4
Cellular Growth and Proliferation	proliferation of thymocytes	2.71e-05	IL6, IL1A, PTGS2, TNF	4
Cellular Growth and Proliferation	proliferation of cell lines	3.62e-05	CXCL1, CXCL3, FOSL1, GDF15, IL6, IL8, IL11, IL1A, PTGS2, RELB, STAT1, TNF	12
Cellular Growth and Proliferation	proliferation of tumor cell lines	3.67e-05	CXCL1, FOSL1, GDF15, IL6, IL8, IL11, IL1A, PTGS2, RELB, TNF	10
Cellular Growth and Proliferation	proliferation of eukaryotic cells	5.64e-05	CXCL1, CXCL3, DKK1, EREG, FOSL1, GADD45A, GDF15, IL6, IL8, IL11, IL1A, NT5E, PTGS2, RELB, STAT1, TNF	16
Cellular Growth and Proliferation	proliferation of epidermal cells	6.46e-05	EREG, IL6, IL8, PTGS2	4
Cellular Growth and Proliferation	proliferation of cells	7.15e-05	ATF3, CXCL1, CXCL3, DKK1, EREG, FOSL1, GADD45A, GDF15, IFITM1, IL6, IL8, IL11, IL1A, NT5E, PTGS2, RELB, STAT1, TNF	18
Cellular Growth and Proliferation	proliferation of epithelial cells	7.91e-05	DKK1, EREG, IL6, IL8, PTGS2, TNF	6
Cellular Growth and Proliferation	proliferation of lymphatic system cells	8.78e-05	DKK1, GADD45A, IL6, IL11, IL1A, NT5E, PTGS2, STAT1, TNF	9
Cellular Growth and Proliferation	proliferation of bone cell lines	9.81e-05	CXCL3, IL6, IL8, IL11	4
Cellular Growth and Proliferation	proliferation of endometrial stromal cells	0.000138	IL8, TNF	2
Cellular Growth and Proliferation	proliferation of synovial fibroblasts	0.000138	IL6, TNF	2
Cellular Growth and Proliferation	generation of osteocytes	9.2e-05	PTGS2, TNF	2
Immune Response	inflammation of organ	8.7e-10	CXCL1, CXCL3, IL6, IRF9, NT5E, PTGS2, RELB, STAT1, TNF	9
Immune Response	inflammation of organism	3.17e-07	IL6, IL8, IL11, PTGS2, TNF, TNFAIP3	6
Immune Response	inflammation of mice	2.4e-06	IL6, IL11, PTGS2, TNF, TNFAIP3	5
Immune Response	inflammation of rodents	3.15e-06	IL6, IL11, PTGS2, TNF, TNFAIP3	5
Immune Response	inflammation of mammalia	4.62e-06	IL6, IL11, PTGS2, TNF, TNFAIP3	5
Immune Response	inflammation of animal	5.53e-06	IL6, IL11, PTGS2, TNF, TNFAIP3	5
Immune Response	infiltration of neutrophils	1.48e-08	CXCL1, CXCL3, IL6, IL8, PTGS2, TNF, TNFAIP3	7
Immune Response	infiltration of granulocytes	1.92e-07	CXCL1, CXCL3, IL6, IL8, PTGS2, TNF, TNFAIP3	7
Immune Response	infiltration of myeloid cells	2.44e-07	CXCL1, CXCL3, IL6, IL8, PTGS2, TNF, TNFAIP3	7
Immune Response	infiltration of leukocytes	4.48e-06	CXCL1, CXCL3, IL6, IL8, PTGS2, TNF, TNFAIP3	7
Immune Response	activation of neutrophils	4.17e-08	CXCL1, CXCL3, IL6, IL8, IL1A, TNF	6
Immune Response	activation of granulocytes	1.47e-07	CXCL1, CXCL3, IL6, IL8, IL1A, TNF	6
Immune Response	activation of myeloid cells	1.7e-07	CXCL1, CXCL3, IL6, IL8, IL1A, TNF	6
Immune Response	activation of bone marrow cells	2.11e-07	CXCL1, CXCL3, IL6, IL8, IL1A, TNF	6
Immune Response	activation of antigen presenting cells	9.72e-05	IL6, IL8, PTGS2, RELB, TNF	5
Immune Response	priming of granulocytes	5.41e-08	IL6, IL8, IL1A, TNF	4
Immune Response	priming of neutrophils	2.24e-06	IL8, IL1A, TNF	3
Immune Response	priming of leukocytes	7.2e-06	IL6, IL8, IL1A, TNF	4
Immune Response	stimulation of bone marrow cells	6.49e-08	CXCL1, IL6, IL8, IL11, TNF	5
Immune Response	stimulation of leukocytes	2.24e-06	CXCL1, IL6, IL8, IL11, TNF	5
Immune Response	stimulation of megakaryocytes	5.53e-05	IL6, IL11	2
Immune Response	stimulation of granulocytes	6.7e-05	CXCL1, IL8, TNF	3
Immune Response	stimulation of myeloid cells	8.41e-05	CXCL1, IL8, TNF	3
Immune Response	immunological process of bone marrow cells	2.67e-07	CXCL1, CXCL3, IL8, IL11, TNF	5
Immune Response	immunological process of granulocytes	3.77e-06	CXCL1, CXCL3, IL8, TNF	4
Immune Response	immunological process of myeloid cells	4.23e-06	CXCL1, CXCL3, IL8, TNF	4
Immune Response	immunological process of neutrophils	3.46e-05	CXCL1, IL8, TNF	3
Immune Response	production of neutrophils	2.7e-07	IL6, IL8, IL11	3
Immune Response	production of granulocytes	9.39e-07	IL6, IL8, IL11	3
Immune Response	production of myeloid cells	2.24e-06	IL6, IL8, IL11	3
Immune Response	production of bone marrow cells	7.58e-06	IL6, IL8, IL11	3
Immune Response	mobilization of myeloid cells	2.89e-07	CXCL1, CXCL3, IL8, TNF	4
Immune Response	mobilization of leukocytes	9.31e-07	CXCL1, CXCL3, IL8, TNF	4
Immune Response	mobilization of neutrophils	7.58e-06	CXCL3, IL8, TNF	3
Immune Response	mobilization of granulocytes	1.47e-05	CXCL3, IL8, TNF	3
Immune Response	mobilization of myeloid progenitor cells	0.000138	CXCL1, IL8	2
Immune Response	fever	7.84e-07	IL6, IL1A, PTGS2, TNF	4
Immune Response	fever of mammalia	1.47e-05	IL6, IL1A, TNF	3
Immune Response	fever of animal	2.98e-05	IL6, IL1A, TNF	3
Immune Response	cell movement of neutrophils	1.19e-06	CXCL1, CXCL3, IL6, IL8, PTGS2, TNF, TNFAIP3	7
Immune Response	cell movement of macrophages	7.2e-06	CXCL1, CXCL3, IL6, PTGS2, TNF, TNFAIP3	6
Immune Response	cell movement of granulocytes	9.76e-06	CXCL1, CXCL3, IL6, IL8, PTGS2, TNF, TNFAIP3	7
Immune Response	cell movement of myeloid cells	1.11e-05	CXCL1, CXCL3, IL6, IL8, PTGS2, TNF, TNFAIP3	7
Immune Response	cell movement of bone marrow cells	1.23e-05	CXCL1, CXCL3, IL6, IL8, PTGS2, TNF, TNFAIP3	7
Immune Response	antiviral response of organism	1.43e-06	FOSL1, IFIH1, IRF7, OAS1, TNF	5
Immune Response	antiviral response	3.83e-06	FOSL1, IFIH1, IRF7, OAS1, TNF	5
Immune Response	chemokinesis of neutrophils	1.5e-06	CXCL1, IL8, TNF	3
Immune Response	chemokinesis of granulocytes	2.24e-06	CXCL1, IL8, TNF	3
Immune Response	chemokinesis of leukocytes	7.58e-06	CXCL1, IL8, TNF	3
Immune Response	degranulation of granulocytes	2.61e-06	CXCL1, CXCL3, IL8, TNF	4
Immune Response	degranulation of neutrophils	3.46e-05	CXCL1, IL8, TNF	3
Immune Response	immune response	2.64e-06	CXCL1, CXCL3, EREG, IFI6, IL6, IL8, IL1A, IRF7, PTGS2, RELB, STAT1, TNF	12
Immune Response	response of neutrophils	5.84e-06	CXCL3, IL8, TNF	3
Immune Response	recruitment of natural killer T lymphocytes	9.25e-06	CXCL1, TNF	2
Immune Response	recruitment of mononuclear leukocytes	1.74e-05	CXCL1, IL6, IL8, TNF	4
Immune Response	recruitment of leukocytes	2.9e-05	CXCL1, CXCL3, IL6, IL8, TNF	5
Immune Response	recruitment of neutrophils	4.56e-05	CXCL1, CXCL3, IL8, TNF	4
Immune Response	transmigration of neutrophils	2.14e-05	CXCL3, IL8, TNF	3
Immune Response	transmigration of granulocytes	8.41e-05	CXCL3, IL8, TNF	3
Immune Response	transmigration of bone marrow cells	0.000104	CXCL3, IL8, TNF	3
Immune Response	proliferation of thymocytes	2.71e-05	IL6, IL1A, PTGS2, TNF	4
Immune Response	engulfment of eosinophils	2.77e-05	IL1A, TNF	2
Immune Response	accumulation of granulocytes	4.85e-05	CXCL3, IL8, IL11, TNF	4
Immune Response	accumulation of myeloid cells	6.82e-05	CXCL3, IL8, IL11, TNF	4
Immune Response	accumulation of bone marrow cells	7.2e-05	CXCL3, IL8, IL11, TNF	4
Immune Response	sensitization of macrophages	5.53e-05	IL6, STAT1	2
Immune Response	inflammatory response	0.000103	CXCL1, CXCL2, CXCL3, IL6, IL8, IL1A, PTGS2, TNF	8
Immune Response	influx of leukocytes	0.000115	CXCL1, IL6, TNF	3
Cell Death	apoptosis of eukaryotic cells	1.97e-09	ATF3, BIRC3, CXCL3, DDIT3, DKK1, FOSL1, GADD45A, GDF15, HRK, IFI6, IFIH1, IL6, IL8, IL11, IL1A, OAS3 (includes EG:4940), PHLDA1, PPP1R15A (includes EG:23645), PTGS2, STAT1, TNF, TNFAIP3	22
Cell Death	apoptosis of bone marrow cells	1.59e-08	CXCL3, GADD45A, IL6, IL8, IL11, STAT1, TNF	7
Cell Death	apoptosis	1.69e-08	ATF3, BIRC3, CXCL3, DDIT3, DKK1, FOSL1, GADD45A, GDF15, HRK, IFI6, IFIH1, IL6, IL8, IL11, IL1A, OAS1, OAS3 (includes EG:4940), PHLDA1, PPP1R15A (includes EG:23645), PTGS2, STAT1, TNF, TNFAIP3	23
Cell Death	apoptosis of tumor cell lines	2.22e-08	ATF3, BIRC3, DDIT3, DKK1, GADD45A, GDF15, IFI6, IL6, IL8, IL1A, OAS3 (includes EG:4940), PPP1R15A (includes EG:23645), PTGS2, STAT1, TNF, TNFAIP3	16
Cell Death	apoptosis of cell lines	1.15e-07	ATF3, BIRC3, DDIT3, DKK1, GADD45A, GDF15, IFI6, IFIH1, IL6, IL8, IL1A, OAS3 (includes EG:4940), PPP1R15A (includes EG:23645), PTGS2, STAT1, TNF, TNFAIP3	17
Cell Death	apoptosis of colorectal cancer cell lines	6.42e-07	DDIT3, GADD45A, IL1A, PPP1R15A (includes EG:23645), PTGS2, STAT1, TNF	7
Cell Death	apoptosis of phagocytes	1.15e-06	BIRC3, CXCL3, DDIT3, IL6, IL8, TNF	6
Cell Death	apoptosis of melanoma cell lines	1.32e-06	DDIT3, GADD45A, IL1A, PPP1R15A (includes EG:23645), TNF	5
Cell Death	apoptosis of lymphatic system cells	2.12e-06	BIRC3, CXCL3, DDIT3, GADD45A, IL6, IL8, IL11, STAT1, TNF	9
Cell Death	apoptosis of neutrophils	9.58e-06	CXCL3, IL6, IL8, TNF	4
Cell Death	apoptosis of epithelial cells	1.44e-05	DDIT3, GDF15, IL8, IL11, PTGS2, TNF	6
Cell Death	apoptosis of chronic lymphocytic leukemia B cells	2.77e-05	IL6, TNF	2
Cell Death	apoptosis of leukocyte cell lines	3.83e-05	BIRC3, DDIT3, IFIH1, IL6, TNF, TNFAIP3	6
Cell Death	apoptosis of granulocytes	4.56e-05	CXCL3, IL6, IL8, TNF	4
Cell Death	apoptosis of prostate cancer cell lines	4.97e-05	BIRC3, GDF15, IL6, PTGS2, TNF	5
Cell Death	apoptosis of breast cancer cell lines	6.7e-05	BIRC3, GADD45A, OAS3 (includes EG:4940), PTGS2, STAT1, TNF	6
Cell Death	apoptosis of myeloid cells	6.82e-05	CXCL3, IL6, IL8, TNF	4
Cell Death	apoptosis of connective tissue cells	8.29e-05	ATF3, BIRC3, DDIT3, IL8, IL1A, TNF	6
Cell Death	apoptosis of cancer cells	0.0001	DDIT3, GDF15, IL6, PHLDA1, TNF	5
Cell Death	apoptosis of fibroblast cell lines	0.000102	ATF3, DDIT3, DKK1, STAT1, TNF, TNFAIP3	6
Cell Death	apoptosis of endothelial cell lines	0.000131	ATF3, DDIT3, IL8, TNF	4
Cell Death	cell death of eukaryotic cells	6.98e-09	ATF3, BIRC3, CXCL1, CXCL3, DDIT3, DKK1, FOSL1, GADD45A, GDF15, HRK, IFI6, IFIH1, IL6, IL8, IL11, IL1A, OAS3 (includes EG:4940), PHLDA1, PPP1R15A (includes EG:23645), PTGS2, STAT1, TNF, TNFAIP3	23
Cell Death	cell death of bone marrow cells	2.76e-08	CXCL3, GADD45A, IL6, IL8, IL11, STAT1, TNF	7
Cell Death	cell death	5.34e-08	ATF3, BIRC3, CXCL1, CXCL3, DDIT3, DKK1, FOSL1, GADD45A, GDF15, HRK, IFI6, IFIH1, IL6, IL8, IL11, IL1A, OAS1, OAS3 (includes EG:4940), PHLDA1, PPP1R15A (includes EG:23645), PTGS2, STAT1, TNF, TNFAIP3	24
Cell Death	cell death of melanoma cell lines	7.14e-08	DDIT3, GADD45A, IL8, IL1A, PPP1R15A (includes EG:23645), TNF	6
Cell Death	cell death of tumor cell lines	1.57e-07	ATF3, BIRC3, DDIT3, DKK1, GADD45A, GDF15, IFI6, IL6, IL8, IL1A, OAS3 (includes EG:4940), PPP1R15A (includes EG:23645), PTGS2, STAT1, TNF, TNFAIP3	16
Cell Death	cell death of cell lines	9.61e-07	ATF3, BIRC3, DDIT3, DKK1, GADD45A, GDF15, IFI6, IFIH1, IL6, IL8, IL1A, OAS3 (includes EG:4940), PPP1R15A (includes EG:23645), PTGS2, STAT1, TNF, TNFAIP3	17
Cell Death	cell death of phagocytes	1.63e-06	BIRC3, CXCL3, DDIT3, IL6, IL8, TNF	6
Cell Death	cell death of colorectal cancer cell lines	1.77e-06	DDIT3, GADD45A, IL1A, PPP1R15A (includes EG:23645), PTGS2, STAT1, TNF	7
Cell Death	cell death of lymphatic system cells	5.11e-06	BIRC3, CXCL3, DDIT3, GADD45A, IL6, IL8, IL11, STAT1, TNF	9
Cell Death	cell death of prostate cancer cell lines	5.52e-06	BIRC3, DDIT3, GDF15, IL6, PTGS2, TNF	6
Cell Death	cell death of neutrophils	1.15e-05	CXCL3, IL6, IL8, TNF	4
Cell Death	cell death of epithelial cells	2.1e-05	DDIT3, GDF15, IL8, IL11, PTGS2, TNF	6
Cell Death	cell death of cardiomyocytes	2.35e-05	FOSL1, IL6, STAT1, TNF, TNFAIP3	5
Cell Death	cell death of heart cells	2.46e-05	FOSL1, IL6, STAT1, TNF, TNFAIP3	5
Cell Death	cell death of pancreatic cancer cell lines	2.9e-05	DDIT3, IL6, IL8, TNF	4
Cell Death	cell death of blood cells	3.96e-05	BIRC3, CXCL3, DDIT3, HRK, IL6, IL8, STAT1, TNF	8
Cell Death	cell death of granulocytes	5.14e-05	CXCL3, IL6, IL8, TNF	4
Cell Death	cell death of chronic lymphocytic leukemia B cells	5.53e-05	IL6, TNF	2
Cell Death	cell death of leukocyte cell lines	6.08e-05	BIRC3, DDIT3, IFIH1, IL6, TNF, TNFAIP3	6
Cell Death	cell death of myeloid cells	9.34e-05	CXCL3, IL6, IL8, TNF	4
Cell Death	cell death of hematopoietic progenitor cells	0.000126	HRK, IL6, TNF	3
Cell Death	survival of eukaryotic cells	4.36e-06	CXCL1, DDIT3, DUSP5, GADD45A, GDF15, IL6, IL8, IL1A, PTGS2, RELB, STAT1, TNF	12
Cell Death	survival of cells	1.1e-05	CXCL1, DDIT3, DUSP5, GADD45A, GDF15, IL6, IL8, IL1A, PTGS2, RELB, STAT1, TNF	12
Cell Death	survival of cell lines	3.13e-05	DDIT3, DUSP5, GADD45A, IL6, IL8, IL1A, PTGS2, RELB, TNF	9
Cell Death	survival of leukemia cell lines	5.24e-05	IL8, IL1A, TNF	3
Cell Death	cell viability of endothelial cell lines	9.2e-05	DDIT3, TNF	2
Cell Cycle	cell division process of cells	3.68e-09	ATF3, DDIT3, EREG, FOSL1, GADD45A, GDF15, IFITM1, IL6, IL8, IL11, IL1A, IRF7, IRF9, PPP1R15A (includes EG:23645), PTGS2, RRAD, STAT1, TNF	18
Cell Cycle	arrest in cell division process of cells	5.46e-08	ATF3, DDIT3, GADD45A, GDF15, IL6, IL8, IL1A, IRF7, IRF9, PPP1R15A (includes EG:23645), STAT1, TNF	12
Cell Cycle	cell division process of eukaryotic cells	9.38e-06	ATF3, DDIT3, EREG, GADD45A, GDF15, IL6, IL11, IL1A, PTGS2, RRAD, STAT1, TNF	12
Cell Cycle	cell division process of connective tissue cells	3.83e-05	ATF3, GADD45A, IL6, IL11, TNF	5
Cell Cycle	cell division process of tumor cell lines	6.02e-05	DDIT3, GADD45A, GDF15, IL6, IL1A, RRAD, STAT1, TNF	8
Cell Cycle	arrest in cell division process of tumor cell lines	7.2e-05	DDIT3, GADD45A, GDF15, IL6, IL1A, TNF	6
Cell Cycle	arrest in cell cycle progression	1.39e-07	ATF3, GADD45A, IL6, IL8, IRF7, IRF9, PPP1R15A (includes EG:23645), STAT1, TNF	9
Cell Cycle	cell cycle progression	5.87e-07	ATF3, EREG, FOSL1, GADD45A, IFITM1, IL6, IL8, IRF7, IRF9, PPP1R15A (includes EG:23645), RRAD, STAT1, TNF	13
Cell Cycle	sub-G1 phase of mesangial cells	9.25e-06	PTGS2, TNF	2
Cell Cycle	interphase of eukaryotic cells	9.58e-06	ATF3, DDIT3, GADD45A, GDF15, IL6, IL1A, PTGS2, STAT1, TNF	9
Cell Cycle	interphase of tumor cell lines	1.26e-05	DDIT3, GADD45A, GDF15, IL6, IL1A, STAT1, TNF	7
Cell Cycle	arrest in interphase of tumor cell lines	1.54e-05	DDIT3, GADD45A, GDF15, IL6, IL1A, TNF	6
Cell Cycle	interphase of leukemia cell lines	4.59e-05	IL6, STAT1, TNF	3
Cell Cycle	interphase of mesangial cells	5.53e-05	PTGS2, TNF	2
Cell Cycle	arrest in interphase of cell lines	0.000121	DDIT3, GADD45A, GDF15, IL6, IL1A, TNF	6
Cell Cycle	interphase of cell lines	0.000134	DDIT3, GADD45A, GDF15, IL6, IL1A, STAT1, TNF	7
Cell Cycle	arrest in G1 phase of tumor cell lines	1.81e-05	DDIT3, GDF15, IL6, IL1A, TNF	5
Cell Cycle	arrest in G1 phase of melanoma cell lines	5.53e-05	IL6, IL1A	2
Cell Cycle	G1 phase of tumor cell lines	9.42e-05	DDIT3, GDF15, IL6, IL1A, TNF	5
Cell Cycle	arrest in G1 phase of cell lines	0.000107	DDIT3, GDF15, IL6, IL1A, TNF	5
Cell Cycle	G1 phase of eukaryotic cells	0.000121	ATF3, DDIT3, GDF15, IL6, IL1A, TNF	6
Cell Cycle	G1 phase of melanoma cell lines	0.000138	IL6, IL1A	2
Cell Cycle	arrest in cell stage of tumor cell lines	2.37e-05	DDIT3, GADD45A, GDF15, IL6, IL1A, TNF	6
Cell Cycle	cell stage of leukemia cell lines	5.24e-05	IL6, STAT1, TNF	3
Cell Cycle	cell stage of tumor cell lines	6.04e-05	DDIT3, GADD45A, GDF15, IL6, IL1A, STAT1, TNF	7
Cell Cycle	cell stage of eukaryotic cells	7.36e-05	ATF3, DDIT3, GADD45A, GDF15, IL6, IL1A, PTGS2, STAT1, TNF	9
Cell Cycle	cell stage of cells	0.000111	ATF3, DDIT3, EREG, GADD45A, GDF15, IL6, IL1A, PTGS2, STAT1, TNF	10
Cell Cycle	mitogenesis of eukaryotic cells	7.53e-05	EREG, IL6, IL11, STAT1, TNF	5
Immunological Disease	autoimmune disease	5.29e-09	CXCL1, CXCL2, CXCL3, ETV5, GADD45A, IFIH1, IFITM1, IL6, IL8, OAS1, PTGS2, STAT1, TNF, TNFAIP3	14
Immunological Disease	apoptosis of bone marrow cells	1.59e-08	CXCL3, GADD45A, IL6, IL8, IL11, STAT1, TNF	7
Immunological Disease	apoptosis of lymphatic system cells	2.12e-06	BIRC3, CXCL3, DDIT3, GADD45A, IL6, IL8, IL11, STAT1, TNF	9
Immunological Disease	apoptosis of neutrophils	9.58e-06	CXCL3, IL6, IL8, TNF	4
Immunological Disease	apoptosis of granulocytes	4.56e-05	CXCL3, IL6, IL8, TNF	4
Immunological Disease	apoptosis of myeloid cells	6.82e-05	CXCL3, IL6, IL8, TNF	4
Immunological Disease	cell death of bone marrow cells	2.76e-08	CXCL3, GADD45A, IL6, IL8, IL11, STAT1, TNF	7
Immunological Disease	cell death of lymphatic system cells	5.11e-06	BIRC3, CXCL3, DDIT3, GADD45A, IL6, IL8, IL11, STAT1, TNF	9
Immunological Disease	cell death of neutrophils	1.15e-05	CXCL3, IL6, IL8, TNF	4
Immunological Disease	cell death of granulocytes	5.14e-05	CXCL3, IL6, IL8, TNF	4
Immunological Disease	cell death of myeloid cells	9.34e-05	CXCL3, IL6, IL8, TNF	4
Immunological Disease	immunological disorder	5.58e-07	CXCL1, CXCL2, CXCL3, ETV5, GADD45A, IFIH1, IFITM1, IL6, IL8, OAS1, PTGS2, STAT1, TNF, TNFAIP3	14
Immunological Disease	rheumatoid arthritis	3.02e-05	CXCL1, CXCL2, CXCL3, IL6, IL8, PTGS2, TNF, TNFAIP3	8
Viral Function	replication of Herpesviridae	8.71e-09	CXCL1, CXCL3, IRF9, STAT1, TNF	5
Viral Function	replication of virus	1.01e-08	CXCL1, CXCL3, IFIH1, IL6, IL8, IRF9, STAT1, TNF	8
Viral Function	replication of Murine herpesvirus 4	2.77e-05	CXCL1, CXCL3	2
Viral Function	activation of cytomegalovirus	0.000138	IL11, TNF	2
Cancer	developmental process of tumor cell lines	9.16e-09	ATF3, CXCL1, DDIT3, DUSP5, EREG, FOSL1, GADD45A, GDF15, IL6, IL8, IL11, OAS3 (includes EG:4940), PTGS2, RRAD, STAT1, TNF	16
Cancer	developmental process of cancer cells	4.34e-06	CXCL3, DDIT3, GDF15, IL6, STAT1, TNF	6
Cancer	developmental process of tumor cells	1.92e-05	CXCL3, DDIT3, GDF15, IL6, STAT1, TNF	6
Cancer	apoptosis of tumor cell lines	2.22e-08	ATF3, BIRC3, DDIT3, DKK1, GADD45A, GDF15, IFI6, IL6, IL8, IL1A, OAS3 (includes EG:4940), PPP1R15A (includes EG:23645), PTGS2, STAT1, TNF, TNFAIP3	16
Cancer	apoptosis of colorectal cancer cell lines	6.42e-07	DDIT3, GADD45A, IL1A, PPP1R15A (includes EG:23645), PTGS2, STAT1, TNF	7
Cancer	apoptosis of melanoma cell lines	1.32e-06	DDIT3, GADD45A, IL1A, PPP1R15A (includes EG:23645), TNF	5
Cancer	apoptosis of chronic lymphocytic leukemia B cells	2.77e-05	IL6, TNF	2
Cancer	apoptosis of prostate cancer cell lines	4.97e-05	BIRC3, GDF15, IL6, PTGS2, TNF	5
Cancer	apoptosis of breast cancer cell lines	6.7e-05	BIRC3, GADD45A, OAS3 (includes EG:4940), PTGS2, STAT1, TNF	6
Cancer	apoptosis of cancer cells	0.0001	DDIT3, GDF15, IL6, PHLDA1, TNF	5
Cancer	growth of tumor cell lines	2.32e-08	ATF3, CXCL1, DUSP5, EREG, FOSL1, GADD45A, GDF15, IL6, IL8, OAS3 (includes EG:4940), PTGS2, RRAD, STAT1, TNF	14
Cancer	growth of cancer cells	1.4e-06	CXCL3, DDIT3, GDF15, IL6, STAT1, TNF	6
Cancer	growth of tumor cells	8.96e-06	CXCL3, DDIT3, GDF15, IL6, STAT1, TNF	6
Cancer	growth of tumor	0.000124	GADD45A, IL6, PTGS2, RRAD, TNF	5
Cancer	cell death of melanoma cell lines	7.14e-08	DDIT3, GADD45A, IL8, IL1A, PPP1R15A (includes EG:23645), TNF	6
Cancer	cell death of tumor cell lines	1.57e-07	ATF3, BIRC3, DDIT3, DKK1, GADD45A, GDF15, IFI6, IL6, IL8, IL1A, OAS3 (includes EG:4940), PPP1R15A (includes EG:23645), PTGS2, STAT1, TNF, TNFAIP3	16
Cancer	cell death of colorectal cancer cell lines	1.77e-06	DDIT3, GADD45A, IL1A, PPP1R15A (includes EG:23645), PTGS2, STAT1, TNF	7
Cancer	cell death of prostate cancer cell lines	5.52e-06	BIRC3, DDIT3, GDF15, IL6, PTGS2, TNF	6
Cancer	cell death of pancreatic cancer cell lines	2.9e-05	DDIT3, IL6, IL8, TNF	4
Cancer	cell death of chronic lymphocytic leukemia B cells	5.53e-05	IL6, TNF	2
Cancer	stimulation of hepatoma cell lines	5.38e-07	IL6, IL1A, TNF	3
Cancer	stimulation of tumor cell lines	2.98e-05	IL6, IL1A, TNF	3
Cancer	colorectal cancer	3.72e-06	CLDN1, CXCL1, DKK1, DUSP5, GDF15, IFITM1, IL6, IL8, PTGS2, RRAD, TNF	11
Cancer	proliferation of prostate cancer cell lines	9.61e-06	GDF15, IL6, IL8, IL1A, TNF	5
Cancer	proliferation of leukemia cell lines	1.18e-05	IL6, IL11, IL1A, RELB, TNF	5
Cancer	proliferation of tumor cell lines	3.67e-05	CXCL1, FOSL1, GDF15, IL6, IL8, IL11, IL1A, PTGS2, RELB, TNF	10
Cancer	interphase of tumor cell lines	1.26e-05	DDIT3, GADD45A, GDF15, IL6, IL1A, STAT1, TNF	7
Cancer	arrest in interphase of tumor cell lines	1.54e-05	DDIT3, GADD45A, GDF15, IL6, IL1A, TNF	6
Cancer	interphase of leukemia cell lines	4.59e-05	IL6, STAT1, TNF	3
Cancer	colon cancer	1.51e-05	CLDN1, CXCL1, DUSP5, GDF15, IFITM1, IL8, PTGS2, TNF	8
Cancer	arrest in G1 phase of tumor cell lines	1.81e-05	DDIT3, GDF15, IL6, IL1A, TNF	5
Cancer	arrest in G1 phase of melanoma cell lines	5.53e-05	IL6, IL1A	2
Cancer	G1 phase of tumor cell lines	9.42e-05	DDIT3, GDF15, IL6, IL1A, TNF	5
Cancer	G1 phase of melanoma cell lines	0.000138	IL6, IL1A	2
Cancer	arrest in cell stage of tumor cell lines	2.37e-05	DDIT3, GADD45A, GDF15, IL6, IL1A, TNF	6
Cancer	cell stage of leukemia cell lines	5.24e-05	IL6, STAT1, TNF	3
Cancer	cell stage of tumor cell lines	6.04e-05	DDIT3, GADD45A, GDF15, IL6, IL1A, STAT1, TNF	7
Cancer	tumorigenesis	4.44e-05	CLDN1, CXCL1, CXCL3, DKK1, DUSP5, EREG, ETV5, GADD45A, GDF15, IFI27, IFIH1, IFITM1, IL6, IL8, IL1A, PTGS2, RELB, RRAD, STAT1, TNF	20
Cancer	tumorigenesis of eukaryotic cells	0.000102	CXCL3, EREG, IL8, IL1A, PTGS2, STAT1	6
Cancer	survival of leukemia cell lines	5.24e-05	IL8, IL1A, TNF	3
Cancer	cell division process of tumor cell lines	6.02e-05	DDIT3, GADD45A, GDF15, IL6, IL1A, RRAD, STAT1, TNF	8
Cancer	arrest in cell division process of tumor cell lines	7.2e-05	DDIT3, GADD45A, GDF15, IL6, IL1A, TNF	6
