# Supplementary material for: Analysis of gene expression profiles in HeLa cells in response to overexpression or siRNA-mediated depletion of NASP
Source: Reprod Biol Endocrinol. 2009 May 13;7:45. doi: 10.1186/1477-7827-7-45 (PMC2686705; doi:10.1186/1477-7827-7-45)
Supplement: Additional file 2 — Functions: overexpression, down-regulated genes. The data provided represent the top affected subcategories determined by down-regulated genes after NASP overexpression. [file 1477-7827-7-45-S2.xls]

## Sheet: OX-DOWN-all categories
File #2, Over expression, down regulated genes	File#2
Category	Function Annotation	P-value	Molecules	# Molecules
Cellular Development	differentiation of lymphatic system cells	1.81e-05	EGR1, FOS, LMO1, NFE2	4
Cellular Development	differentiation of blood cells	2.67e-05	EGR1, FOS, LMO1, NFE2	4
Cellular Development	differentiation of lymphocytes	0.000185	EGR1, FOS, LMO1	3
Cellular Development	differentiation of mononuclear leukocytes	0.000273	EGR1, FOS, LMO1	3
Cellular Development	differentiation of leukocytes	0.000487	EGR1, FOS, LMO1	3
Cellular Development	differentiation of B lymphocytes	0.000846	EGR1, FOS	2
Cellular Development	differentiation of cells	0.00188	EGR1, FOS, LMO1, NFE2	4
Cellular Development	differentiation of T lymphocytes	0.00307	EGR1, LMO1	2
Cellular Development	differentiation of B-1 lymphocytes	0.00323	EGR1	1
Cellular Development	differentiation of megakaryocytes	0.0106	NFE2	1
Cellular Development	maturation of lymphatic system cells	4.28e-05	EGR1, FOS, NFE2	3
Cellular Development	maturation of cells	0.000265	EGR1, FOS, NFE2	3
Cellular Development	maturation of dendritic cells	0.000412	EGR1, FOS	2
Cellular Development	arrest in maturation of megakaryocytes	0.000462	NFE2	1
Cellular Development	maturation of antigen presenting cells	0.000499	EGR1, FOS	2
Cellular Development	arrest in maturation of lymphatic system cells	0.000924	NFE2	1
Cellular Development	arrest in maturation of hematopoietic progenitor cells	0.00139	NFE2	1
Cellular Development	arrest in maturation of blood cells	0.00185	NFE2	1
Cellular Development	arrest in maturation of cells	0.00231	NFE2	1
Cellular Development	maturation of plasmacytoid dendritic cells	0.00323	EGR1	1
Cellular Development	maturation of megakaryocytes	0.00599	NFE2	1
Cellular Development	maturation of hematopoietic progenitor cells	0.0106	NFE2	1
Cellular Development	maturation of hematopoietic cells	0.011	NFE2	1
Cellular Development	maturation of bone marrow cells	0.0156	NFE2	1
Cellular Development	development of macrophages	6.69e-05	EGR1, FOS	2
Cellular Development	development of phagocytes	7.69e-05	EGR1, FOS	2
Cellular Development	development of antigen presenting cells	0.000191	EGR1, FOS	2
Cellular Development	development of lymphocytes	0.00451	EGR1, FOS	2
Cellular Development	development of mononuclear leukocytes	0.00478	EGR1, FOS	2
Cellular Development	development of leukocytes	0.00534	EGR1, FOS	2
Cellular Development	development of lymphatic system cells	0.00785	EGR1, FOS	2
Cellular Development	development of blood cells	0.0083	EGR1, FOS	2
Cellular Development	development of osteoclasts	0.0147	FOS	1
Cellular Development	developmental process of blood cells	0.000125	EGR1, FOS, LMO1, NFE2	4
Cellular Development	developmental process of lymphocytes	0.00079	EGR1, FOS, LMO1	3
Cellular Development	developmental process of dendritic cells	0.00101	EGR1, FOS	2
Cellular Development	developmental process of mononuclear leukocytes	0.00102	EGR1, FOS, LMO1	3
Cellular Development	developmental process of leukocytes	0.00154	EGR1, FOS, LMO1	3
Cellular Development	developmental process of macrophages	0.00171	EGR1, FOS	2
Cellular Development	developmental process of hematopoietic progenitor cells	0.00173	EGR1, NFE2	2
Cellular Development	developmental process of phagocytes	0.00201	EGR1, FOS	2
Cellular Development	developmental process of hematopoietic cells	0.00211	EGR1, NFE2	2
Cellular Development	arrest in developmental process of bone marrow cells	0.00231	NFE2	1
Cellular Development	arrest in developmental process of hematopoietic progenitor cells	0.00231	NFE2	1
Cellular Development	developmental process of leukocyte cell lines	0.0025	EGR1, FOS	2
Cellular Development	developmental process of B lymphocytes	0.0027	EGR1, FOS	2
Cellular Development	developmental process of antigen presenting cells	0.00337	EGR1, FOS	2
Cellular Development	developmental process of B-1 lymphocytes	0.00783	EGR1	1
Cellular Development	developmental process of bone marrow-derived macrophages	0.00783	FOS	1
Cellular Development	developmental process of plasmacytoid dendritic cells	0.00783	EGR1	1
Cellular Development	developmental process of T lymphocytes	0.00908	EGR1, LMO1	2
Cellular Development	developmental process of hepatocytes	0.0124	FOS	1
Cellular Development	arrest in developmental process of blood cells	0.0161	NFE2	1
Cellular Development	conversion of mesenchymal cells	0.000924	FOS	1
Cellular Development	conversion of epithelial cells	0.00415	FOS	1
Cellular Development	arrest in growth of kidney cell lines	0.00185	FOS	1
Cellular Development	growth of hepatocytes	0.00783	FOS	1
Cellular Development	growth of liver cells	0.00875	FOS	1
Cellular Development	arrest in growth of fibroblast cell lines	0.0101	FOS	1
Cellular Development	growth of keratinocytes	0.0133	FOS	1
Cellular Development	growth of epidermal cells	0.0156	FOS	1
Cellular Development	growth of dermal cells	0.0161	FOS	1
Cellular Development	osteoclastogenesis of bone marrow-derived macrophages	0.00323	FOS	1
Cellular Development	osteoclastogenesis of macrophages	0.00966	FOS	1
Cellular Development	osteoclastogenesis of lymphatic system cells	0.0124	FOS	1
Cellular Development	osteoclastogenesis of osteoclasts	0.0133	FOS	1
Cellular Development	osteoclastogenesis of connective tissue cells	0.0138	FOS	1
Cellular Development	lymphopoiesis of B lymphocytes	0.00645	FOS	1
Cellular Development	lymphopoiesis of lymphocytes	0.00691	FOS	1
Cellular Development	lymphopoiesis of leukocytes	0.00737	FOS	1
Cellular Development	lymphopoiesis of blood cells	0.00783	FOS	1
Cellular Development	hematopoiesis of leukocytes	0.0101	FOS	1
Hematological System Development and Function	differentiation of blood cells	2.67e-05	EGR1, FOS, LMO1, NFE2	4
Hematological System Development and Function	differentiation of lymphocytes	0.000185	EGR1, FOS, LMO1	3
Hematological System Development and Function	differentiation of mononuclear leukocytes	0.000273	EGR1, FOS, LMO1	3
Hematological System Development and Function	differentiation of leukocytes	0.000487	EGR1, FOS, LMO1	3
Hematological System Development and Function	differentiation of B lymphocytes	0.000846	EGR1, FOS	2
Hematological System Development and Function	differentiation of T lymphocytes	0.00307	EGR1, LMO1	2
Hematological System Development and Function	differentiation of B-1 lymphocytes	0.00323	EGR1	1
Hematological System Development and Function	differentiation of megakaryocytes	0.0106	NFE2	1
Hematological System Development and Function	development of macrophages	6.69e-05	EGR1, FOS	2
Hematological System Development and Function	development of phagocytes	7.69e-05	EGR1, FOS	2
Hematological System Development and Function	development of lymphocytes	0.00451	EGR1, FOS	2
Hematological System Development and Function	development of mononuclear leukocytes	0.00478	EGR1, FOS	2
Hematological System Development and Function	development of leukocytes	0.00534	EGR1, FOS	2
Hematological System Development and Function	development of blood cells	0.0083	EGR1, FOS	2
Hematological System Development and Function	hematological process	0.000109	EGR1, FOS, LMO1, NFE2	4
Hematological System Development and Function	hematological process of leukocytes	0.0129	FOS	1
Hematological System Development and Function	arrest in maturation of megakaryocytes	0.000462	NFE2	1
Hematological System Development and Function	arrest in maturation of hematopoietic progenitor cells	0.00139	NFE2	1
Hematological System Development and Function	maturation of megakaryocytes	0.00599	NFE2	1
Hematological System Development and Function	maturation of hematopoietic progenitor cells	0.0106	NFE2	1
Hematological System Development and Function	maturation of hematopoietic cells	0.011	NFE2	1
Hematological System Development and Function	metabolism of thymocytes	0.000924	EGR1	1
Hematological System Development and Function	metabolism of T lymphocytes	0.00139	EGR1	1
Hematological System Development and Function	hematopoiesis	0.00146	EGR1, FOS, LMO1	3
Hematological System Development and Function	hematopoiesis of leukocytes	0.0101	FOS	1
Hematological System Development and Function	accumulation of blood cells	0.00201	EGR1, KRT19	2
Hematological System Development and Function	accumulation of eosinophils	0.00829	EGR1	1
Hematological System Development and Function	production of blood platelets	0.00277	NFE2	1
Hematological System Development and Function	production of blood cells	0.0161	NFE2	1
Hematological System Development and Function	osteoclastogenesis of bone marrow-derived macrophages	0.00323	FOS	1
Hematological System Development and Function	osteoclastogenesis of macrophages	0.00966	FOS	1
Hematological System Development and Function	formation of megakaryocytes	0.00369	NFE2	1
Hematological System Development and Function	formation of hematopoietic progenitor cells	0.00645	NFE2	1
Hematological System Development and Function	formation of hematopoietic cells	0.00691	NFE2	1
Hematological System Development and Function	formation of macrophages	0.00829	EGR1	1
Hematological System Development and Function	proliferation of megakaryocytes	0.00461	NFE2	1
Hematological System Development and Function	hemostasis	0.00507	NFE2	1
Hematological System Development and Function	morphology of blood platelets	0.00507	NFE2	1
Hematological System Development and Function	morphology of red blood cells	0.00645	NFE2	1
Hematological System Development and Function	survival of red blood cells	0.00507	NFE2	1
Hematological System Development and Function	lymphopoiesis of B lymphocytes	0.00645	FOS	1
Hematological System Development and Function	lymphopoiesis of lymphocytes	0.00691	FOS	1
Hematological System Development and Function	lymphopoiesis of leukocytes	0.00737	FOS	1
Hematological System Development and Function	lymphopoiesis of blood cells	0.00783	FOS	1
Hematological System Development and Function	lymphopoiesis of eukaryotic cells	0.00966	FOS	1
Hematological System Development and Function	lymphopoiesis of lymphatic system cells	0.00966	FOS	1
Cancer	morphology of tumor cell lines	3e-05	EGR1, FOS, NFE2	3
Cancer	morphology of germ cell tumor cell lines	0.000924	EGR1	1
Cancer	morphology of leukemia cell lines	0.00369	NFE2	1
Cancer	morphology of breast cancer cell lines	0.0115	FOS	1
Cancer	hematologic cancer of mice	0.000233	EGR1, LMO1	2
Cancer	hematologic cancer of mammalia	0.000252	EGR1, LMO1	2
Cancer	hematologic cancer	0.00951	EGR1, LMO1	2
Cancer	leukemia of mice	0.000233	EGR1, LMO1	2
Cancer	leukemia of mammalia	0.000252	EGR1, LMO1	2
Cancer	leukemia	0.0077	EGR1, LMO1	2
Cancer	induction of osteosarcoma	0.000462	FOS	1
Cancer	induction of sarcoma	0.00139	FOS	1
Cancer	induction of malignant tumor	0.00323	FOS	1
Cancer	induction of primary tumor	0.00461	FOS	1
Cancer	induction of tumor	0.011	FOS	1
Cancer	tumorigenesis of sebaceous adenoma	0.000462	FOS	1
Cancer	tumorigenesis of malignant tumor	0.0007	EGR1, FOS	2
Cancer	tumorigenesis of mice	0.000812	EGR1, LMO1	2
Cancer	tumorigenesis of primary tumor	0.000846	EGR1, FOS	2
Cancer	tumorigenesis of rodents	0.000863	EGR1, LMO1	2
Cancer	tumorigenesis of tumor cell lines	0.000863	EGR1, FOS	2
Cancer	tumorigenesis of sebaceous gland tumor	0.000924	FOS	1
Cancer	tumorigenesis of mammalia	0.00114	EGR1, LMO1	2
Cancer	tumorigenesis of cell lines	0.00164	EGR1, FOS	2
Cancer	tumorigenesis of leukemia cell lines	0.00231	EGR1	1
Cancer	tumorigenesis of cervical cancer cell lines	0.00277	FOS	1
Cancer	tumorigenesis of tumor	0.0035	EGR1, FOS	2
Cancer	tumorigenesis of skin tumor	0.00415	FOS	1
Cancer	tumorigenesis of squamous cell tumor	0.00461	FOS	1
Cancer	tumorigenesis of eukaryotic cells	0.00518	EGR1, FOS	2
Cancer	tumorigenesis of cells	0.00581	EGR1, FOS	2
Cancer	growth of leukemia cell lines	0.000567	EGR1, LMO1	2
Cancer	arrest in growth of melanoma cells	0.00139	EGR1	1
Cancer	arrest in growth of cancer cells	0.00507	EGR1	1
Cancer	arrest in growth of tumor cells	0.00553	EGR1	1
Cancer	growth of fibrosarcoma cell lines	0.00553	EGR1	1
Cancer	growth of melanoma cells	0.00783	EGR1	1
Cancer	cancer of mice	0.000581	EGR1, LMO1	2
Cancer	cancer of rodents	0.00061	EGR1, LMO1	2
Cancer	cancer of mammalia	0.000747	EGR1, LMO1	2
Cancer	cancer	0.0126	EGR1, FOS, KRT19, LMO1	4
Cancer	disease process of malignant tumor	0.000715	EGR1, FOS	2
Cancer	disease process of primary tumor	0.000863	EGR1, FOS	2
Cancer	disease process of tumor cell lines	0.00152	EGR1, FOS	2
Cancer	disease process of tumor	0.0036	EGR1, FOS	2
Cancer	disease process of cervical cancer cell lines	0.00599	FOS	1
Cancer	disease process of leukemia cell lines	0.00875	EGR1	1
Cancer	neoplasia of mice	0.000779	EGR1, LMO1	2
Cancer	neoplasia of rodents	0.000812	EGR1, LMO1	2
Cancer	neoplasia of mammalia	0.00108	EGR1, LMO1	2
Cancer	neoplasia	0.015	EGR1, FOS, KRT19, LMO1	4
Cancer	arrest in G0/G1 phase transition of melanoma cells	0.000924	EGR1	1
Cancer	arrest in G0/G1 phase transition of cancer cells	0.00139	EGR1	1
Cancer	arrest in G0/G1 phase transition of tumor cells	0.00139	EGR1	1
Cancer	formation of lung cancer cell lines	0.000924	EGR1	1
Cancer	formation of osteosarcoma	0.00139	FOS	1
Cancer	formation of bone tumor	0.00323	FOS	1
Cancer	formation of sarcoma	0.00645	FOS	1
Cancer	formation of tumor cell lines	0.0133	EGR1	1
Cancer	sebaceous adenoma	0.000924	FOS	1
Cancer	arrest in interphase of melanoma cells	0.00139	EGR1	1
Cancer	arrest in interphase of cancer cells	0.00645	EGR1	1
Cancer	arrest in interphase of tumor cells	0.00737	EGR1	1
Cancer	interphase of cancer cells	0.0106	EGR1	1
Cancer	interphase of tumor cells	0.012	EGR1	1
Cancer	sebaceous gland tumor	0.00139	FOS	1
Cancer	apoptosis of prostate cancer cell lines	0.0015	EGR1, FOS	2
Cancer	T-cell acute lymphoblastic leukemia of mice	0.00185	LMO1	1
Cancer	T-cell acute lymphoblastic leukemia	0.00599	LMO1	1
Cancer	hyperplasia of sebaceous glands	0.00185	FOS	1
Cancer	hyperplasia of exocrine gland	0.00875	FOS	1
Cancer	hyperplasia of secretory structure	0.0124	FOS	1
Cancer	cell death of prostate cancer cell lines	0.00188	EGR1, FOS	2
Cancer	attachment of brain cancer cell lines	0.00231	EGR1	1
Cancer	attachment of tumor cell lines	0.0147	EGR1	1
Cancer	cell division process of melanoma cells	0.00231	EGR1	1
Cancer	arrest in cell division process of cancer cells	0.00966	EGR1	1
Cancer	arrest in cell division process of tumor cells	0.0115	EGR1	1
Cancer	cell division process of prostate cancer cell lines	0.0165	EGR1	1
Cancer	proliferation of tumor cell lines	0.00274	EGR1, FOS, NFE2	3
Cancer	acute lymphoblastic leukemia of mice	0.00277	LMO1	1
Cancer	developmental process of leukemia cell lines	0.00317	EGR1, LMO1	2
Cancer	arrest in developmental process of cancer cells	0.00599	EGR1	1
Cancer	arrest in developmental process of tumor cells	0.00645	EGR1	1
Cancer	developmental process of fibrosarcoma cell lines	0.00691	EGR1	1
Cancer	developmental process of tumor cell lines	0.00696	EGR1, FOS, LMO1	3
Cancer	developmental process of lymphoma	0.00875	EGR1	1
Cancer	colony formation of tumor cell lines	0.0033	EGR1, FOS	2
Cancer	colony formation of leukemia cell lines	0.00461	EGR1	1
Cancer	colony formation of carcinoma cell lines	0.00829	EGR1	1
Cancer	colony formation of prostate cancer cell lines	0.00829	EGR1	1
Cancer	development of T-cell non-hodgkin lymphoma	0.00369	EGR1	1
Cancer	development of non-hodgkin lymphoma	0.00507	EGR1	1
Cancer	development of lymphoma	0.00783	EGR1	1
Cancer	T-cell leukemia of mammalia	0.00415	LMO1	1
Cancer	T-cell leukemia of mice	0.00415	LMO1	1
Cancer	T-cell leukemia of organism	0.00461	LMO1	1
Cancer	T-cell leukemia	0.0147	LMO1	1
Cancer	acute lymphocytic leukemia of mice	0.00461	LMO1	1
Cancer	acute lymphocytic leukemia of mammalia	0.00507	LMO1	1
Cancer	tumor	0.00569	EGR1, FOS, KRT19, LMO1	4
Cancer	acute T-cell leukemia	0.00691	LMO1	1
Cancer	arrest in cell stage of cancer cells	0.00691	EGR1	1
Cancer	arrest in cell stage of tumor cells	0.00875	EGR1	1
Cancer	cell stage of cancer cells	0.0115	EGR1	1
Cancer	cell stage of tumor cells	0.0138	EGR1	1
Cancer	cell cycle progression of prostate cancer cell lines	0.00737	EGR1	1
Cancer	myeloproliferative syndrome of mammalia	0.00737	EGR1	1
Cancer	myeloproliferative syndrome of mice	0.00737	EGR1	1
Cancer	differentiation of tumor cell lines	0.00913	EGR1, FOS	2
Cancer	differentiation of germ cell tumor cell lines	0.0142	EGR1	1
Cancer	lymphocytic leukemia of mice	0.00921	LMO1	1
Cancer	lymphocytic leukemia of mammalia	0.00966	LMO1	1
Cancer	incidence of tumor	0.012	EGR1	1
Cancer	myeloid leukemia of mammalia	0.0129	EGR1	1
Cancer	myeloid leukemia of mice	0.0129	EGR1	1
Cancer	osteosarcoma	0.0138	FOS	1
Cancer	carcinoma	0.0147	EGR1, FOS, KRT19	3
Cancer	size of tumor	0.0152	LMO1	1
Cell Morphology	morphology of tumor cell lines	3e-05	EGR1, FOS, NFE2	3
Cell Morphology	morphology of cell lines	0.000133	EGR1, FOS, NFE2	3
Cell Morphology	morphology of anterior pituitary cells	0.000462	EGR1	1
Cell Morphology	morphology of somatotrophs	0.000462	EGR1	1
Cell Morphology	morphology of eukaryotic cells	0.000702	EGR1, FOS, NFE2	3
Cell Morphology	morphology of germ cell tumor cell lines	0.000924	EGR1	1
Cell Morphology	morphology of cells	0.000969	EGR1, FOS, NFE2	3
Cell Morphology	morphology of brain cells	0.00231	EGR1	1
Cell Morphology	morphology of neuroendocrine cells	0.00231	EGR1	1
Cell Morphology	morphology of leukemia cell lines	0.00369	NFE2	1
Cell Morphology	morphology of endocrine cells	0.00415	EGR1	1
Cell Morphology	morphology of blood platelets	0.00507	NFE2	1
Cell Morphology	morphology of central nervous system cells	0.00645	EGR1	1
Cell Morphology	morphology of red blood cells	0.00645	NFE2	1
Cell Morphology	morphology of breast cancer cell lines	0.0115	FOS	1
Cell Morphology	depolarization of epithelial cells	0.000462	FOS	1
Cell Morphology	volume of acinar gland cells	0.000462	AQP5	1
Cell Morphology	volume of pancreatic cells	0.000924	AQP5	1
Cell Morphology	volume of endocrine cells	0.00139	AQP5	1
Cell Morphology	volume of eukaryotic cells	0.0124	AQP5	1
Cell Morphology	volume of cells	0.0152	AQP5	1
Cell Morphology	conversion of mesenchymal cells	0.000924	FOS	1
Cell Morphology	conversion of embryonic cells	0.00139	FOS	1
Cell Morphology	conversion of epithelial cells	0.00415	FOS	1
Cell Morphology	conversion of eukaryotic cells	0.0142	FOS	1
Cell Morphology	deformation of red blood cells	0.00139	NFE2	1
Cell Morphology	deformation of cells	0.00185	NFE2	1
Cell Morphology	modification of embryonic cells	0.00231	FOS	1
Cell Morphology	ruffling of plasma membrane	0.011	FOS	1
Cell Morphology	shape change of plasma membrane	0.0129	FOS	1
Gene Expression	activation of Gal4p binding site	3.37e-05	FOS, NFE2	2
Gene Expression	activation of Egr binding site	0.00139	EGR1	1
Gene Expression	activation of Fin1 binding site	0.00231	FOS	1
Gene Expression	activation of NF-E2 binding site	0.00231	NFE2	1
Gene Expression	activation of Usf1 binding site	0.00231	FOS	1
Gene Expression	activation of Egr-1 binding site	0.00323	EGR1	1
Gene Expression	activation of DR5 retinoic acid response element	0.00369	FOS	1
Gene Expression	activation of ATF binding site	0.00415	FOS	1
Gene Expression	activation of CarG box	0.00415	FOS	1
Gene Expression	activation of AP1/CRE element	0.00461	FOS	1
Gene Expression	activation of gene	0.00572	FOS, NFE2	2
Gene Expression	activation of Ets element	0.00921	FOS	1
Gene Expression	activation of TGF beta response element	0.00921	FOS	1
Gene Expression	activation of NFAT response element	0.0101	EGR1	1
Gene Expression	activation of estrogen response element	0.0152	FOS	1
Gene Expression	repression of CarG box	0.000462	FOS	1
Gene Expression	repression of dyad symmetry element	0.000924	FOS	1
Gene Expression	repression of serum response element	0.00185	FOS	1
Gene Expression	transactivation of Egr binding site	0.000924	EGR1	1
Gene Expression	transactivation of Egr-1 binding site	0.000924	EGR1	1
Gene Expression	transactivation of NF-E2 binding site	0.000924	NFE2	1
Gene Expression	transactivation of Pitx binding site	0.000924	EGR1	1
Gene Expression	transactivation	0.0021	EGR1, FOS, NFE2	3
Gene Expression	transactivation of NFAT response element	0.00507	EGR1	1
Gene Expression	transactivation of Gal4p binding site	0.00599	NFE2	1
Gene Expression	transactivation of cAMP response element	0.00737	FOS	1
Gene Expression	transactivation of NFkB binding site	0.00875	FOS	1
Gene Expression	transactivation of protein binding site	0.00875	EGR1	1
Gene Expression	transactivation of AP1 consensus site	0.00921	FOS	1
Gene Expression	transactivation of estrogen response element	0.00966	FOS	1
Gene Expression	transcription of Egr binding site	0.00139	EGR1	1
Gene Expression	transcription of C/ebp alpha binding element	0.00185	EGR1	1
Gene Expression	transcription of hypoxia response element	0.00323	EGR1	1
Gene Expression	transcription of AP1 response element	0.00691	FOS	1
Gene Expression	transcription of AP1 consensus site	0.012	FOS	1
Gene Expression	transcription of DNA	0.0125	EGR1, FOS, NFE2	3
Gene Expression	transcription of synthetic promoter	0.013	EGR1, FOS	2
Gene Expression	transrepression of gene	0.00139	FOS	1
Gene Expression	transrepression	0.00415	FOS	1
Gene Expression	inhibition of serum response element	0.00231	FOS	1
Gene Expression	binding of Ets element	0.00323	FOS	1
Gene Expression	binding of Egr-1 binding site	0.00369	EGR1	1
Gene Expression	binding of Sp1 binding site	0.0115	EGR1	1
Gene Expression	expression of hypoxia response element	0.00415	EGR1	1
Gene Expression	expression of antioxidant response element	0.00507	FOS	1
Gene Expression	expression of AP1 response element	0.00966	FOS	1
Gene Expression	expression of DNA endogenous promoter	0.011	EGR1	1
Gene Expression	expression of DNA	0.0134	EGR1, FOS, NFE2	3
Gene Expression	expression of AP1 consensus site	0.0142	FOS	1
Gene Expression	expression of synthetic promoter	0.0156	EGR1, FOS	2
Gene Expression	stabilization of reporter mRNA	0.00507	FOS	1
Gene Expression	induction of gene	0.00691	FOS	1
Gene Expression	bending of DNA	0.00829	FOS	1
Gene Expression	methylation of DNA	0.0129	FOS	1
Immune and Lymphatic System Development and Function	development of macrophages	6.69e-05	EGR1, FOS	2
Immune and Lymphatic System Development and Function	development of lymphocytes	0.00451	EGR1, FOS	2
Immune and Lymphatic System Development and Function	formation of bone marrow cells	7.18e-05	EGR1, NFE2	2
Immune and Lymphatic System Development and Function	formation of proplatelets	0.00277	NFE2	1
Immune and Lymphatic System Development and Function	formation of megakaryocytes	0.00369	NFE2	1
Immune and Lymphatic System Development and Function	formation of macrophages	0.00829	EGR1	1
Immune and Lymphatic System Development and Function	differentiation of lymphocytes	0.000185	EGR1, FOS, LMO1	3
Immune and Lymphatic System Development and Function	differentiation of mononuclear leukocytes	0.000273	EGR1, FOS, LMO1	3
Immune and Lymphatic System Development and Function	differentiation of leukocytes	0.000487	EGR1, FOS, LMO1	3
Immune and Lymphatic System Development and Function	differentiation of B lymphocytes	0.000846	EGR1, FOS	2
Immune and Lymphatic System Development and Function	differentiation of T lymphocytes	0.00307	EGR1, LMO1	2
Immune and Lymphatic System Development and Function	differentiation of B-1 lymphocytes	0.00323	EGR1	1
Immune and Lymphatic System Development and Function	differentiation of megakaryocytes	0.0106	NFE2	1
Immune and Lymphatic System Development and Function	mitosis of Th1 lymphocytes	0.000462	FOS	1
Immune and Lymphatic System Development and Function	mitosis of T lymphocytes	0.00231	FOS	1
Immune and Lymphatic System Development and Function	mitosis of lymphocytes	0.00277	FOS	1
Immune and Lymphatic System Development and Function	metabolism of thymocytes	0.000924	EGR1	1
Immune and Lymphatic System Development and Function	metabolism of T lymphocytes	0.00139	EGR1	1
Immune and Lymphatic System Development and Function	osteoclastogenesis of bone marrow-derived macrophages	0.00323	FOS	1
Immune and Lymphatic System Development and Function	osteoclastogenesis of macrophages	0.00966	FOS	1
Immune and Lymphatic System Development and Function	proliferation of megakaryocytes	0.00461	NFE2	1
Immune and Lymphatic System Development and Function	lymphopoiesis of B lymphocytes	0.00645	FOS	1
Immune and Lymphatic System Development and Function	lymphopoiesis of lymphocytes	0.00691	FOS	1
Immune and Lymphatic System Development and Function	lymphopoiesis of leukocytes	0.00737	FOS	1
Immune and Lymphatic System Development and Function	lymphopoiesis of blood cells	0.00783	FOS	1
Immune and Lymphatic System Development and Function	lymphopoiesis of eukaryotic cells	0.00966	FOS	1
Immune and Lymphatic System Development and Function	lymphopoiesis of lymphatic system cells	0.00966	FOS	1
Immune and Lymphatic System Development and Function	accumulation of eosinophils	0.00829	EGR1	1
Immune and Lymphatic System Development and Function	immunological process of B lymphocytes	0.0129	FOS	1
Cellular Growth and Proliferation	formation of bone marrow cells	7.18e-05	EGR1, NFE2	2
Cellular Growth and Proliferation	formation of lymphatic system cells	0.000281	EGR1, NFE2	2
Cellular Growth and Proliferation	formation of blood cells	0.000291	EGR1, NFE2	2
Cellular Growth and Proliferation	formation of lung cancer cell lines	0.000924	EGR1	1
Cellular Growth and Proliferation	formation of megakaryocytes	0.00369	NFE2	1
Cellular Growth and Proliferation	formation of osteoclast-like cells	0.00599	EGR1	1
Cellular Growth and Proliferation	formation of eukaryotic cells	0.00602	EGR1, NFE2	2
Cellular Growth and Proliferation	formation of hematopoietic progenitor cells	0.00645	NFE2	1
Cellular Growth and Proliferation	formation of cells	0.00656	EGR1, NFE2	2
Cellular Growth and Proliferation	formation of hematopoietic cells	0.00691	NFE2	1
Cellular Growth and Proliferation	formation of macrophages	0.00829	EGR1	1
Cellular Growth and Proliferation	formation of antigen presenting cells	0.00966	EGR1	1
Cellular Growth and Proliferation	formation of tumor cell lines	0.0133	EGR1	1
Cellular Growth and Proliferation	growth of leukemia cell lines	0.000567	EGR1, LMO1	2
Cellular Growth and Proliferation	arrest in growth of melanoma cells	0.00139	EGR1	1
Cellular Growth and Proliferation	arrest in growth of kidney cell lines	0.00185	FOS	1
Cellular Growth and Proliferation	arrest in growth of eukaryotic cells	0.00208	EGR1, FOS	2
Cellular Growth and Proliferation	arrest in growth of cells	0.00261	EGR1, FOS	2
Cellular Growth and Proliferation	arrest in growth of cancer cells	0.00507	EGR1	1
Cellular Growth and Proliferation	arrest in growth of tumor cells	0.00553	EGR1	1
Cellular Growth and Proliferation	growth of fibrosarcoma cell lines	0.00553	EGR1	1
Cellular Growth and Proliferation	growth of cell lines	0.00727	EGR1, FOS, LMO1	3
Cellular Growth and Proliferation	growth of hepatocytes	0.00783	FOS	1
Cellular Growth and Proliferation	growth of melanoma cells	0.00783	EGR1	1
Cellular Growth and Proliferation	growth of parenchymal cells	0.00829	FOS	1
Cellular Growth and Proliferation	growth of liver cells	0.00875	FOS	1
Cellular Growth and Proliferation	arrest in growth of fibroblast cell lines	0.0101	FOS	1
Cellular Growth and Proliferation	growth of keratinocytes	0.0133	FOS	1
Cellular Growth and Proliferation	growth of eukaryotic cells	0.0146	EGR1, FOS, LMO1	3
Cellular Growth and Proliferation	growth of epidermal cells	0.0156	FOS	1
Cellular Growth and Proliferation	growth of dermal cells	0.0161	FOS	1
Cellular Growth and Proliferation	colony formation	0.000624	EGR1, FOS, NFE2	3
Cellular Growth and Proliferation	colony formation of cells	0.000624	EGR1, FOS, NFE2	3
Cellular Growth and Proliferation	colony formation of tumor cell lines	0.0033	EGR1, FOS	2
Cellular Growth and Proliferation	colony formation of leukemia cell lines	0.00461	EGR1	1
Cellular Growth and Proliferation	colony formation of cell lines	0.00679	EGR1, FOS	2
Cellular Growth and Proliferation	colony formation of carcinoma cell lines	0.00829	EGR1	1
Cellular Growth and Proliferation	colony formation of prostate cancer cell lines	0.00829	EGR1	1
Cellular Growth and Proliferation	colony formation of eukaryotic cells	0.0121	EGR1, FOS	2
Cellular Growth and Proliferation	proliferation of tumor cell lines	0.00274	EGR1, FOS, NFE2	3
Cellular Growth and Proliferation	proliferation of megakaryocytes	0.00461	NFE2	1
Cellular Growth and Proliferation	proliferation of cell lines	0.00804	EGR1, FOS, NFE2	3
Cellular Growth and Proliferation	proliferation of cells	0.0115	EGR1, FOS, LMO1, NFE2	4
Cellular Growth and Proliferation	production of blood platelets	0.00277	NFE2	1
Cellular Growth and Proliferation	production of blood cells	0.0161	NFE2	1
Cell Cycle	arrest in G0/G1 phase transition of eukaryotic cells	0.000182	EGR1, FOS	2
Cell Cycle	G0/G1 phase transition of eukaryotic cells	0.000271	EGR1, FOS	2
Cell Cycle	arrest in G0/G1 phase transition of hematopoietic progenitor cells	0.000462	FOS	1
Cell Cycle	arrest in G0/G1 phase transition of melanoma cells	0.000924	EGR1	1
Cell Cycle	arrest in G0/G1 phase transition of blood cells	0.00139	FOS	1
Cell Cycle	arrest in G0/G1 phase transition of cancer cells	0.00139	EGR1	1
Cell Cycle	arrest in G0/G1 phase transition of tumor cells	0.00139	EGR1	1
Cell Cycle	G0/G1 phase transition of blood cells	0.00231	FOS	1
Cell Cycle	arrest in G0 phase of eukaryotic cells	0.000199	EGR1, FOS	2
Cell Cycle	G0 phase of eukaryotic cells	0.000322	EGR1, FOS	2
Cell Cycle	G0 phase of blood cells	0.00277	FOS	1
Cell Cycle	metaphase/anaphase transition of eukaryotic cells	0.000462	EGR1	1
Cell Cycle	metaphase/anaphase transition of liver cells	0.000462	EGR1	1
Cell Cycle	metaphase/anaphase transition	0.00277	EGR1	1
Cell Cycle	mitosis of Th1 lymphocytes	0.000462	FOS	1
Cell Cycle	mitosis of T lymphocytes	0.00231	FOS	1
Cell Cycle	mitosis of lymphocytes	0.00277	FOS	1
Cell Cycle	mitosis of lymphatic system cells	0.00323	FOS	1
Cell Cycle	mitosis of blood cells	0.00737	FOS	1
Cell Cycle	cell division process of Th1 lymphocytes	0.000924	FOS	1
Cell Cycle	arrest in cell division process of hematopoietic cells	0.00231	FOS	1
Cell Cycle	cell division process of melanoma cells	0.00231	EGR1	1
Cell Cycle	entry into cell division process of cells	0.0034	EGR1, FOS	2
Cell Cycle	arrest in cell division process of cancer cells	0.00966	EGR1	1
Cell Cycle	cell division process of hematopoietic progenitor cells	0.011	FOS	1
Cell Cycle	arrest in cell division process of tumor cells	0.0115	EGR1	1
Cell Cycle	cell division process of liver cells	0.0115	EGR1	1
Cell Cycle	cell division process of hematopoietic cells	0.012	FOS	1
Cell Cycle	entry into cell division process of fibroblast cell lines	0.0138	FOS	1
Cell Cycle	arrest in cell division process of eukaryotic cells	0.0144	EGR1, FOS	2
Cell Cycle	cell division process of prostate cancer cell lines	0.0165	EGR1	1
Cell Cycle	cell stage of helper inducer T lymphocytes	0.000924	FOS	1
Cell Cycle	entry into cell stage of cells	0.00255	EGR1, FOS	2
Cell Cycle	cell stage of hematopoietic progenitor cells	0.00553	FOS	1
Cell Cycle	arrest in cell stage of cancer cells	0.00691	EGR1	1
Cell Cycle	cell stage of liver cells	0.00691	EGR1	1
Cell Cycle	arrest in cell stage of eukaryotic cells	0.00866	EGR1, FOS	2
Cell Cycle	arrest in cell stage of tumor cells	0.00875	EGR1	1
Cell Cycle	cell stage of T lymphocytes	0.0101	FOS	1
Cell Cycle	arrest in cell stage of blood cells	0.0115	FOS	1
Cell Cycle	cell stage of cancer cells	0.0115	EGR1	1
Cell Cycle	arrest in cell stage	0.012	EGR1, FOS	2
Cell Cycle	arrest in cell stage of cells	0.012	EGR1, FOS	2
Cell Cycle	entry into cell stage of fibroblast cell lines	0.0133	FOS	1
Cell Cycle	cell stage of tumor cells	0.0138	EGR1	1
Cell Cycle	arrest in interphase of hematopoietic progenitor cells	0.00139	FOS	1
Cell Cycle	arrest in interphase of melanoma cells	0.00139	EGR1	1
Cell Cycle	interphase of hematopoietic progenitor cells	0.00277	FOS	1
Cell Cycle	arrest in interphase of cancer cells	0.00645	EGR1	1
Cell Cycle	arrest in interphase of eukaryotic cells	0.00726	EGR1, FOS	2
Cell Cycle	arrest in interphase of tumor cells	0.00737	EGR1	1
Cell Cycle	interphase of cancer cells	0.0106	EGR1	1
Cell Cycle	arrest in interphase of blood cells	0.011	FOS	1
Cell Cycle	entry into interphase of fibroblast cell lines	0.012	FOS	1
Cell Cycle	interphase of tumor cells	0.012	EGR1	1
Cell Cycle	cell cycle progression of prostate cancer cell lines	0.00737	EGR1	1
Cell Cycle	entry into S phase of fibroblast cell lines	0.0115	FOS	1
