# Supplementary material for: Analysis of gene expression profiles in HeLa cells in response to overexpression or siRNA-mediated depletion of NASP
Source: Reprod Biol Endocrinol. 2009 May 13;7:45. doi: 10.1186/1477-7827-7-45 (PMC2686705; doi:10.1186/1477-7827-7-45)
Supplement: Additional file 3 — Functions: siRNA treatment, up-regulated genes. The data provided represent the top affected subcategories determined by up-regulated genes after NASP siRNA treatment. [file 1477-7827-7-45-S3.xls]

## Sheet: SI-UP-all categories
si RNA treatment, up regulated genes
Category	Function Annotation	P-value	Molecules	# Molecules
Reproductive System Disease	degeneration of seminiferous tubules	4.98e-05	CGA, FST	2
Reproductive System Disease	degeneration of Sertoli cells	0.00293	HMGB2	1
Reproductive System Disease	degeneration of testicular cells	0.00293	HMGB2	1
Reproductive System Disease	degeneration of germ cells	0.0203	HMGB2	1
Reproductive System Disease	hyperplasia of Leydig cells	0.000451	CGA, FST	2
Reproductive System Disease	disease process of Leydig cells	0.0011	CGA, FST	2
Reproductive System Disease	disease process of testicular cells	0.00138	CGA, FST	2
Reproductive System Disease	disease process of ovary	0.0145	CGA	1
Reproductive System Disease	disease process of gonad	0.0374	CGA	1
Reproductive System Disease	hemorrhage of ovary	0.00584	CGA	1
Reproductive System Disease	hemorrhage of gonad	0.00875	CGA	1
Reproductive System Disease	infertility	0.00667	CGA, FST	2
Reproductive System Disease	infertility of mice	0.00667	CGA, FST	2
Reproductive System Disease	enlargement of seminal vesicle	0.00875	CGA	1
Reproductive System Disease	enlargement of prostate gland	0.0117	CGA	1
Reproductive System Disease	hematological disorder of ovary	0.00875	CGA	1
Reproductive System Disease	hematological disorder of gonad	0.0117	CGA	1
Reproductive System Disease	invasion of cytotrophoblastic cells	0.00875	FST	1
Reproductive System Disease	adenomyosis	0.0128	PHACTR2, TMEFF2	2
Reproductive System Disease	endometrial cancer	0.0137	CYP1B1, PDGFRB	2
Reproductive System Disease	endometrial carcinoma	0.0168	CYP1B1, PDGFRB	2
Reproductive System Disease	hypertrophy of Leydig cells	0.0203	CGA	1
Reproductive System Disease	hypertrophy of testicular cells	0.0232	CGA	1
Reproductive System Disease	developmental disorder of Leydig cells	0.026	CGA	1
Reproductive System Disease	developmental disorder of testicular cells	0.0317	CGA	1
Reproductive System Disease	colony formation of ovarian cancer cell lines	0.0374	TES	1
Reproductive System Disease	colony formation of cervical cancer cell lines	0.0402	TES	1
Reproductive System Disease	cell viability of cervical cancer cell lines	0.0458	OGG1	1
Organ Morphology	thickness of organ	0.000124	F2RL1, FST	2
Organ Morphology	thickness of colon	0.00293	F2RL1	1
Organ Morphology	size of organ	0.000798	CALB1, CGA, FST, KIF5C	4
Organ Morphology	size of testis	0.00203	CGA, FST	2
Organ Morphology	size of gonad	0.00322	CGA, FST	2
Organ Morphology	size of preantral follicle	0.00584	FST	1
Organ Morphology	size of ear	0.00875	FST	1
Organ Morphology	size of parathyroid gland	0.00875	CALB1	1
Organ Morphology	size of ovarian follicle	0.0174	FST	1
Organ Morphology	size of ovary	0.0203	FST	1
Organ Morphology	size of brain	0.0289	KIF5C	1
Organ Morphology	atrophy of dermis	0.00293	FST	1
Organ Morphology	atrophy of epidermis	0.00293	FST	1
Organ Morphology	relaxation of bronchus	0.00584	F2RL1	1
Organ Morphology	relaxation of trachea	0.00584	F2RL1	1
Organ Morphology	branching of lacrimal gland	0.00875	FST	1
Organ Morphology	branching of exocrine gland	0.0203	FST	1
Organ Morphology	branching of organ	0.0232	FST	1
Organ Morphology	enlargement of prostate gland	0.0117	CGA	1
Organ Morphology	enlargement of organ	0.0374	CGA	1
Organ Morphology	permeability of colon	0.0117	F2RL1	1
Organ Morphology	permeability of organ	0.0402	F2RL1	1
Organ Morphology	mass of seminal vesicle	0.043	CGA	1
Organ Morphology	mass of uterus	0.043	CGA	1
Connective Tissue Development and Function	bone mineral density of bone	0.000142	CALB1, CGA, TNFRSF11B	3
Connective Tissue Development and Function	bone mineral density of tibia	0.00875	TNFRSF11B	1
Connective Tissue Development and Function	bone mineral density of lumbar vertebra	0.0117	TNFRSF11B	1
Connective Tissue Development and Function	bone mineral density of trabecular bone	0.0145	TNFRSF11B	1
Connective Tissue Development and Function	bone mineral density of vertebrae	0.0145	TNFRSF11B	1
Connective Tissue Development and Function	bone mineral density of femur	0.043	TNFRSF11B	1
Connective Tissue Development and Function	bone mineral density of limb bone	0.0458	TNFRSF11B	1
Connective Tissue Development and Function	apposition of vertebrae	0.00293	TNFRSF11B	1
Connective Tissue Development and Function	apposition of bone	0.0232	TNFRSF11B	1
Connective Tissue Development and Function	porosity of bone	0.00293	TNFRSF11B	1
Connective Tissue Development and Function	volume of bone	0.00521	CGA, TNFRSF11B	2
Connective Tissue Development and Function	stiffness of lumbar vertebra	0.00584	TNFRSF11B	1
Connective Tissue Development and Function	stiffness of bone	0.0117	TNFRSF11B	1
Connective Tissue Development and Function	mineralization of trabecular bone	0.00875	TNFRSF11B	1
Connective Tissue Development and Function	mineralization of osteoblasts	0.043	FST	1
Connective Tissue Development and Function	morphology of vertebral column	0.00875	HAPLN1	1
Connective Tissue Development and Function	morphology of skull	0.0117	HAPLN1	1
Connective Tissue Development and Function	decidualization of stromal cells	0.0117	CGA	1
Connective Tissue Development and Function	formation of colony forming unit osteoblasts	0.0145	FST	1
Connective Tissue Development and Function	formation of granulation tissue	0.0289	FST	1
Connective Tissue Development and Function	formation of osteoclast-like cells	0.0374	TNFRSF11B	1
Connective Tissue Development and Function	quantity of pericytes	0.0145	PDGFRB	1
Connective Tissue Development and Function	mass of trabecular bone	0.0174	TNFRSF11B	1
Connective Tissue Development and Function	activation of hepatic stellate cells	0.0232	PDGFRB	1
Connective Tissue Development and Function	activation of osteoblasts	0.0289	TNFRSF11B	1
Connective Tissue Development and Function	turnover of bone	0.0232	TNFRSF11B	1
Connective Tissue Development and Function	strength of bone	0.0289	TNFRSF11B	1
Connective Tissue Development and Function	proliferation of osteoclasts	0.0346	TNFRSF11B	1
Skeletal and Muscular System Development and Function	bone mineral density of bone	0.000142	CALB1, CGA, TNFRSF11B	3
Skeletal and Muscular System Development and Function	bone mineral density	0.000168	CALB1, CGA, TNFRSF11B	3
Skeletal and Muscular System Development and Function	bone mineral density of cortical bone	0.00875	TNFRSF11B	1
Skeletal and Muscular System Development and Function	bone mineral density of tibia	0.00875	TNFRSF11B	1
Skeletal and Muscular System Development and Function	bone mineral density of lumbar vertebra	0.0117	TNFRSF11B	1
Skeletal and Muscular System Development and Function	bone mineral density of trabecular bone	0.0145	TNFRSF11B	1
Skeletal and Muscular System Development and Function	bone mineral density of vertebrae	0.0145	TNFRSF11B	1
Skeletal and Muscular System Development and Function	bone mineral density of femur	0.043	TNFRSF11B	1
Skeletal and Muscular System Development and Function	bone mineral density of limb bone	0.0458	TNFRSF11B	1
Skeletal and Muscular System Development and Function	apposition of vertebrae	0.00293	TNFRSF11B	1
Skeletal and Muscular System Development and Function	apposition of bone	0.0232	TNFRSF11B	1
Skeletal and Muscular System Development and Function	porosity of bone	0.00293	TNFRSF11B	1
Skeletal and Muscular System Development and Function	width of medullary cavity	0.00293	TNFRSF11B	1
Skeletal and Muscular System Development and Function	width of trabecula	0.0145	CGA	1
Skeletal and Muscular System Development and Function	volume of bone	0.00521	CGA, TNFRSF11B	2
Skeletal and Muscular System Development and Function	formation of osteoid	0.00584	CALB1	1
Skeletal and Muscular System Development and Function	formation of colony forming unit osteoblasts	0.0145	FST	1
Skeletal and Muscular System Development and Function	formation of osteoclast-like cells	0.0374	TNFRSF11B	1
Skeletal and Muscular System Development and Function	length of forelimb	0.00584	HAPLN1	1
Skeletal and Muscular System Development and Function	length of hindlimb	0.00584	HAPLN1	1
Skeletal and Muscular System Development and Function	length of limb	0.0232	HAPLN1	1
Skeletal and Muscular System Development and Function	stiffness of lumbar vertebra	0.00584	TNFRSF11B	1
Skeletal and Muscular System Development and Function	stiffness of bone	0.0117	TNFRSF11B	1
Skeletal and Muscular System Development and Function	mineralization of trabecular bone	0.00875	TNFRSF11B	1
Skeletal and Muscular System Development and Function	mineralization of osteoblasts	0.043	FST	1
Skeletal and Muscular System Development and Function	morphology of growth plate	0.00875	CALB1	1
Skeletal and Muscular System Development and Function	morphology of vertebral column	0.00875	HAPLN1	1
Skeletal and Muscular System Development and Function	morphology of skull	0.0117	HAPLN1	1
Skeletal and Muscular System Development and Function	morphology of skeleton	0.026	CALB1	1
Skeletal and Muscular System Development and Function	osteoclastogenesis of leukocyte cell lines	0.00875	TNFRSF11B	1
Skeletal and Muscular System Development and Function	osteoclastogenesis of peripheral blood monocytes	0.00875	TNFRSF11B	1
Skeletal and Muscular System Development and Function	osteoclastogenesis of bone cell lines	0.0117	TNFRSF11B	1
Skeletal and Muscular System Development and Function	osteoclastogenesis of monocytes	0.0203	TNFRSF11B	1
Skeletal and Muscular System Development and Function	osteoclastogenesis of cell lines	0.0374	TNFRSF11B	1
Skeletal and Muscular System Development and Function	skeletal and muscular process of leukocyte cell lines	0.0145	TNFRSF11B	1
Skeletal and Muscular System Development and Function	skeletal and muscular process of bone cell lines	0.0174	TNFRSF11B	1
Skeletal and Muscular System Development and Function	mass of trabecular bone	0.0174	TNFRSF11B	1
Skeletal and Muscular System Development and Function	mass of skeletal muscle	0.0374	FST	1
Skeletal and Muscular System Development and Function	quantity of trabecula	0.0203	CGA	1
Skeletal and Muscular System Development and Function	turnover of bone	0.0232	TNFRSF11B	1
Skeletal and Muscular System Development and Function	activation of osteoblasts	0.0289	TNFRSF11B	1
Skeletal and Muscular System Development and Function	myogenesis of muscle	0.0289	PDGFRB	1
Skeletal and Muscular System Development and Function	strength of bone	0.0289	TNFRSF11B	1
Skeletal and Muscular System Development and Function	development of bone cell lines	0.0317	TNFRSF11B	1
Skeletal and Muscular System Development and Function	proliferation of osteoclasts	0.0346	TNFRSF11B	1
Cardiovascular System Development and Function	quantity of capillary vessel	0.000173	F2RL1, PDGFRB	2
Cardiovascular System Development and Function	quantity of glomerular capillary	0.00293	PDGFRB	1
Cardiovascular System Development and Function	quantity of blood vessel	0.00367	F2RL1, PDGFRB	2
Cardiovascular System Development and Function	blood pressure of left ventricle	0.00293	CRYAB	1
Cardiovascular System Development and Function	proliferation of tunica intima	0.00293	TNFRSF11B	1
Cardiovascular System Development and Function	proliferation of tunica media	0.00293	TNFRSF11B	1
Cardiovascular System Development and Function	relaxation of femoral artery	0.00584	F2RL1	1
Cardiovascular System Development and Function	remodeling of vascular tissue	0.0203	PDGFRB	1
Tissue Morphology	quantity of capillary vessel	0.000173	F2RL1, PDGFRB	2
Tissue Morphology	quantity of glomerular capillary	0.00293	PDGFRB	1
Tissue Morphology	quantity of blood vessel	0.00367	F2RL1, PDGFRB	2
Tissue Morphology	quantity of mesangial cells	0.0117	PDGFRB	1
Tissue Morphology	quantity of endocrine cells	0.0141	CGA, FST	2
Tissue Morphology	quantity of pericytes	0.0145	PDGFRB	1
Tissue Morphology	quantity of somatotrophs	0.0203	CGA	1
Tissue Morphology	quantity of trabecula	0.0203	CGA	1
Tissue Morphology	quantity of lactotropes	0.0232	CGA	1
Tissue Morphology	quantity of neuronal progenitor cells	0.0232	FST	1
Tissue Morphology	quantity of exocrine cells	0.0346	FST	1
Tissue Morphology	quantity of liver cells	0.043	PDGFRB	1
Tissue Morphology	quantity of multilineage progenitor cells	0.043	OGG1	1
Tissue Morphology	area of scar tissue	0.00293	FST	1
Tissue Morphology	collapse of epiphysis	0.00293	TNFRSF11B	1
Tissue Morphology	destruction of cortical bone	0.00293	TNFRSF11B	1
Tissue Morphology	destruction of growth plate	0.00293	TNFRSF11B	1
Tissue Morphology	destruction of trabecula	0.00293	TNFRSF11B	1
Tissue Morphology	destruction of bone	0.0402	TNFRSF11B	1
Tissue Morphology	destruction of cartilage tissue	0.0402	TNFRSF11B	1
Tissue Morphology	hypertrophy of extensor digitorum longus muscle	0.00293	FST	1
Tissue Morphology	hypertrophy of quadriceps femoris	0.00293	FST	1
Tissue Morphology	hypertrophy of anterior tibial muscle	0.00584	FST	1
Tissue Morphology	hypertrophy of hindlimb muscle	0.00584	FST	1
Tissue Morphology	hypertrophy of skeletal muscle	0.0117	FST	1
Tissue Morphology	loss of cortical bone	0.00293	TNFRSF11B	1
Tissue Morphology	loss of cartilage tissue	0.00584	TNFRSF11B	1
Tissue Morphology	loss of trabecular bone	0.0174	TNFRSF11B	1
Tissue Morphology	relaxation of bronchial tissue	0.00293	F2RL1	1
Tissue Morphology	relaxation of femoral artery	0.00584	F2RL1	1
Tissue Morphology	strength of wound	0.00293	FST	1
Tissue Morphology	strength of bone	0.0289	TNFRSF11B	1
Tissue Morphology	width of medullary cavity	0.00293	TNFRSF11B	1
Tissue Morphology	width of trabecula	0.0145	CGA	1
Tissue Morphology	volume of bone	0.00521	CGA, TNFRSF11B	2
Tissue Morphology	volume of tissue	0.0073	CGA, TNFRSF11B	2
Tissue Morphology	arrest in erosion of bone	0.00584	TNFRSF11B	1
Tissue Morphology	erosion of bone	0.043	TNFRSF11B	1
Tissue Morphology	morphology of growth plate	0.00875	CALB1	1
Tissue Morphology	morphology of vertebral column	0.00875	HAPLN1	1
Tissue Morphology	morphology of skull	0.0117	HAPLN1	1
Tissue Morphology	mass of trabecular bone	0.0174	TNFRSF11B	1
Tissue Morphology	mass of skeletal muscle	0.0374	FST	1
Tissue Morphology	remodeling of vascular tissue	0.0203	PDGFRB	1
Tissue Morphology	remodeling of tissue	0.039	PDGFRB, TNFRSF11B	2
Tissue Morphology	repair of wound	0.0203	FST	1
Tissue Morphology	modification of wound	0.0232	FST	1
Organismal Development	length of body region	0.00037	FST, HAPLN1	2
Organismal Development	length of forelimb	0.00584	HAPLN1	1
Organismal Development	length of hindlimb	0.00584	HAPLN1	1
Organismal Development	length of tail	0.00875	FST	1
Organismal Development	length of limb	0.0232	HAPLN1	1
Organismal Development	quantity of vessel	0.00441	F2RL1, PDGFRB	2
Organismal Development	mass of body	0.00584	FST	1
Cancer	hyperplasia of Leydig cells	0.000451	CGA, FST	2
Cancer	hyperplasia of gonadal cells	0.00054	CGA, FST	2
Cancer	hyperplasia of anterior tibial muscle	0.00293	FST	1
Cancer	hyperplasia of extensor digitorum longus muscle	0.00293	FST	1
Cancer	hyperplasia of quadriceps femoris	0.00293	FST	1
Cancer	hyperplasia of thyrotropes	0.00875	CGA	1
Cancer	hyperplasia of pituitary cells	0.0145	CGA	1
Cancer	hyperplasia of muscle	0.0232	FST	1
Cancer	hyperplasia of eukaryotic cells	0.0267	CGA, FST	2
Cancer	hyperplasia of cells	0.0296	CGA, FST	2
Cancer	pathological cyst	0.00636	CALB1, CGA	2
Cancer	invasion of cytotrophoblastic cells	0.00875	FST	1
Cancer	invasion of trophoblast cells	0.0174	FST	1
Cancer	invasion of embryonic cells	0.0203	FST	1
Cancer	onset of formation of tumor	0.0117	OGG1	1
Cancer	formation of ovarian cyst	0.0145	CGA	1
Cancer	formation of tumor	0.0174	CGA, OGG1, PDGFRB	3
Cancer	formation of T-cell non-hodgkin lymphoma	0.026	PDGFRB	1
Cancer	formation of B-cell non-hodgkin lymphoma	0.0317	PDGFRB	1
Cancer	formation of sarcoma	0.0402	OGG1	1
Cancer	formation of squamous-cell carcinoma	0.043	OGG1	1
Cancer	endometrial cancer	0.0137	CYP1B1, PDGFRB	2
Cancer	endometrial carcinoma	0.0168	CYP1B1, PDGFRB	2
Cancer	dermatofibrosarcoma	0.0174	PDGFRB	1
Cancer	hyperproliferation of brain cells	0.0174	CGA	1
Cancer	differentiation of rhabdomyosarcoma cell lines	0.0203	FST	1
Cancer	chondrosarcoma	0.0232	PDGFRB	1
Cancer	capillary hemangioma	0.026	PDGFRB	1
Cancer	growth of stomach cancer cell lines	0.026	F2RL1	1
Cancer	myelofibrosis	0.026	PDGFRB	1
Cancer	ovarian cyst	0.026	CGA	1
Cancer	colorectal adenocarcinoma	0.0289	TMEFF2	1
Cancer	renal cyst	0.0289	CALB1	1
Cancer	neoplasia of mice	0.0314	PDGFRB, TES	2
Cancer	neoplasia of rodents	0.0326	PDGFRB, TES	2
Cancer	neoplasia of mammalia	0.0424	PDGFRB, TES	2
Cancer	neuritogenesis of pheochromocytoma cell lines	0.0317	PDGFRB	1
Cancer	tumorigenesis of mice	0.0326	PDGFRB, TES	2
Cancer	tumorigenesis of rodents	0.0345	PDGFRB, TES	2
Cancer	tumorigenesis of mammalia	0.0444	PDGFRB, TES	2
Cancer	adrenal cortex carcinoma	0.0346	PDGFRB	1
Cancer	meningioma	0.0346	PDGFRB	1
Cancer	von Hippel-Lindau syndrome	0.0346	PDGFRB	1
Cancer	bladder cancer	0.0364	PDGFRB, PSIP1	2
Cancer	cell viability of colorectal cancer cell lines	0.0374	OGG1	1
Cancer	cell viability of cervical cancer cell lines	0.0458	OGG1	1
Cancer	colony formation of ovarian cancer cell lines	0.0374	TES	1
Cancer	colony formation of cervical cancer cell lines	0.0402	TES	1
Cancer	developmental process of rhabdomyosarcoma cell lines	0.0374	FST	1
Cancer	transformation of bone marrow cells	0.0374	PDGFRB	1
Cancer	adrenal cortex tumor	0.0402	PDGFRB	1
Cancer	renal-cell carcinoma	0.041	OGG1, PDGFRB	2
Cancer	adrenal gland tumor	0.043	PDGFRB	1
Cancer	colorectal cancer	0.0442	CYP1B1, FST, HMGB2, PDGFRB, TNFRSF11B	5
