# Supplementary material for: Analysis of gene expression profiles in HeLa cells in response to overexpression or siRNA-mediated depletion of NASP
Source: Reprod Biol Endocrinol. 2009 May 13;7:45. doi: 10.1186/1477-7827-7-45 (PMC2686705; doi:10.1186/1477-7827-7-45)
Supplement: Additional file 4 — Functions: siRNA treatment, down-regulated genes. The data provided represent the top affected subcategories determined by down-regulated genes after NASP siRNA treatment. [file 1477-7827-7-45-S4.xls]

## Sheet: SI-DOWN-all categories
File #4, si RNA treatment, downregulated genes
Category	Function Annotation	P-value	Molecules	# Molecules
Cell-To-Cell Signaling and Interaction	phagocytosis of connective tissue cells	7.18e-06	ITGA5, ITGB3, TLR3	3
Cell-To-Cell Signaling and Interaction	phagocytosis of fibroblasts	0.000127	ITGA5, ITGB3	2
Cell-To-Cell Signaling and Interaction	phagocytosis of eukaryotic cells	0.00547	ITGA5, ITGB3, TLR3	3
Cell-To-Cell Signaling and Interaction	phagocytosis of eye cell lines	0.0108	ITGB3	1
Cell-To-Cell Signaling and Interaction	phagocytosis of cells	0.012	ITGA5, ITGB3, TLR3	3
Cell-To-Cell Signaling and Interaction	binding of osteoclasts	3.84e-05	ITGA5, ITGB3	2
Cell-To-Cell Signaling and Interaction	binding of melanoma cells	0.000127	ITGA5, ITGB3	2
Cell-To-Cell Signaling and Interaction	binding of osteocytes	0.000454	ITGA5, ITGB3	2
Cell-To-Cell Signaling and Interaction	binding of leukocyte cell lines	0.00053	ITGA5, ITGB3, TNC	3
Cell-To-Cell Signaling and Interaction	binding of leukocytes	0.00149	FGF2, ITGA5, ITGB3, TNC	4
Cell-To-Cell Signaling and Interaction	binding of leukemia cell lines	0.00159	ITGA5, ITGB3, TNC	3
Cell-To-Cell Signaling and Interaction	binding of cancer cells	0.00189	ITGA5, ITGB3	2
Cell-To-Cell Signaling and Interaction	binding of lymphatic system cells	0.0025	FGF2, ITGA5, ITGB3, TNC	4
Cell-To-Cell Signaling and Interaction	binding of tumor cells	0.00283	ITGA5, ITGB3	2
Cell-To-Cell Signaling and Interaction	binding of bone cell lines	0.00309	ITGA5, ITGB3	2
Cell-To-Cell Signaling and Interaction	binding of mononuclear leukocytes	0.00502	FGF2, ITGA5, TNC	3
Cell-To-Cell Signaling and Interaction	binding of lymphoma cell lines	0.00558	ITGA5, ITGB3	2
Cell-To-Cell Signaling and Interaction	binding of blood cells	0.00644	FGF2, ITGA5, ITGB3, TNC	4
Cell-To-Cell Signaling and Interaction	binding of connective tissue cells	0.00668	ITGA5, ITGB3	2
Cell-To-Cell Signaling and Interaction	binding of adipose cell lines	0.0108	ITGA5	1
Cell-To-Cell Signaling and Interaction	binding of astrocytes	0.0108	ITGB3	1
Cell-To-Cell Signaling and Interaction	binding of bone-marrow-derived monocyte/macrophage precursor cells	0.0108	ITGA5	1
Cell-To-Cell Signaling and Interaction	binding of blood-derived mast cells	0.0144	ITGB3	1
Cell-To-Cell Signaling and Interaction	adhesion of muscle cells	5.64e-05	ACTA2 (includes EG:59), ITGA5, ITGB3	3
Cell-To-Cell Signaling and Interaction	adhesion of hepatic stellate cells	7.66e-05	ITGA5, ITGB3	2
Cell-To-Cell Signaling and Interaction	adhesion of embryonic stem cells	0.000127	ITGA5, SRF	2
Cell-To-Cell Signaling and Interaction	adhesion of liver cells	0.000191	ITGA5, ITGB3	2
Cell-To-Cell Signaling and Interaction	adhesion of stem cells	0.000191	ITGA5, SRF	2
Cell-To-Cell Signaling and Interaction	adhesion of fibroblast cell lines	0.000343	FGF2, ITGA5, ITGB3	3
Cell-To-Cell Signaling and Interaction	adhesion of skin cancer cell lines	0.000354	ITGA5, ITGB3	2
Cell-To-Cell Signaling and Interaction	adhesion of fibroblasts	0.000371	ITGA5, ITGB3, TNC	3
Cell-To-Cell Signaling and Interaction	adhesion of vascular smooth muscle cells	0.000454	ITGA5, ITGB3	2
Cell-To-Cell Signaling and Interaction	adhesion of connective tissue cells	0.000773	ITGA5, ITGB3, TNC	3
Cell-To-Cell Signaling and Interaction	adhesion of embryonic cells	0.000827	ITGA5, SRF	2
Cell-To-Cell Signaling and Interaction	adhesion of eukaryotic cells	0.000886	ACTA2 (includes EG:59), CDCP1, FGF2, ITGA5, ITGB3, MAP2K1, SRF, TNC	8
Cell-To-Cell Signaling and Interaction	adhesion of endothelial cell lines	0.00166	FGF2, ITGA5, ITGB3	3
Cell-To-Cell Signaling and Interaction	adhesion of smooth muscle cells	0.00168	ITGA5, ITGB3	2
Cell-To-Cell Signaling and Interaction	adhesion of cord blood cells	0.00362	ITGA5	1
Cell-To-Cell Signaling and Interaction	adhesion of gonadal cell lines	0.00425	ITGA5, ITGB3	2
Cell-To-Cell Signaling and Interaction	adhesion of cancer cells	0.00523	ITGA5, ITGB3	2
Cell-To-Cell Signaling and Interaction	adhesion of tumor cells	0.00668	ITGA5, ITGB3	2
Cell-To-Cell Signaling and Interaction	adhesion of myofibroblasts	0.00723	ACTA2 (includes EG:59)	1
Cell-To-Cell Signaling and Interaction	adhesion of bone marrow stromal cells	0.0108	ITGA5	1
Cell-To-Cell Signaling and Interaction	adhesion of cells	0.012	ACTA2 (includes EG:59), CDCP1, FGF2, ITGA5, ITGB3, MAP2K1, SRF, TNC	8
Cell-To-Cell Signaling and Interaction	adhesion of epithelial cells	0.012	ITGA5, ITGB3	2
Cell-To-Cell Signaling and Interaction	adhesion of breast cancer cell lines	0.0141	CDCP1, ITGB3	2
Cell-To-Cell Signaling and Interaction	adhesion of squamous cell carcinoma cell lines	0.0144	ITGA5	1
Cell-To-Cell Signaling and Interaction	activation of tumor cells	0.00234	ITGA5, ITGB3	2
Cell-To-Cell Signaling and Interaction	activation of bone marrow-derived macrophages	0.00723	UBE2N	1
Cell-To-Cell Signaling and Interaction	activation of eukaryotic cells	0.0115	ACTA2 (includes EG:59), FGF2, ITGA5, ITGB3, TLR3, TNC, UBE2N	7
Cell-To-Cell Signaling and Interaction	activation of cells	0.0134	ACTA2 (includes EG:59), FGF2, ITGA5, ITGB3, TLR3, TNC, UBE2N	7
Cell-To-Cell Signaling and Interaction	attachment of muscle cell lines	0.00362	ITGB3	1
Cell-To-Cell Signaling and Interaction	attachment of cell lines	0.0115	ITGA5, ITGB3	2
Cell-To-Cell Signaling and Interaction	cross-priming of cytotoxic T lymphocytes	0.00362	TLR3	1
Cell-To-Cell Signaling and Interaction	cross-priming of T lymphocytes	0.0108	TLR3	1
Cell-To-Cell Signaling and Interaction	maturation of synapse	0.00362	ITGB3	1
Cell-To-Cell Signaling and Interaction	recruitment of preosteoblastic cells	0.00362	FGF2	1
Cell-To-Cell Signaling and Interaction	recruitment of osteoblasts	0.0108	FGF2	1
Cell-To-Cell Signaling and Interaction	response of carcinoma cell lines	0.00362	TLR3	1
Cell-To-Cell Signaling and Interaction	response of lung cancer cell lines	0.00362	TLR3	1
Cell-To-Cell Signaling and Interaction	stimulation of bone marrow stromal cells	0.00362	FGF2	1
Cell-To-Cell Signaling and Interaction	stimulation of chromaffin cells	0.00362	FGF2	1
Cell-To-Cell Signaling and Interaction	stimulation of megakaryocyte/erythrocyte lineage-restricted progenitor cells	0.00362	FGF2	1
Cell-To-Cell Signaling and Interaction	stimulation of myoblasts	0.00362	FGF2	1
Cell-To-Cell Signaling and Interaction	stimulation of adrenal gland cells	0.00723	FGF2	1
Cell-To-Cell Signaling and Interaction	stimulation of neuroendocrine cells	0.00723	FGF2	1
Cell-To-Cell Signaling and Interaction	stimulation of endocrine cell lines	0.0108	FGF2	1
Cell-To-Cell Signaling and Interaction	stimulation of endocrine cells	0.0108	FGF2	1
Cell-To-Cell Signaling and Interaction	stimulation of stem cells	0.0108	FGF2	1
Cell-To-Cell Signaling and Interaction	stimulation of stromal cells	0.0108	FGF2	1
Cell-To-Cell Signaling and Interaction	formation of focal adhesions	0.0061	FGF2, ITGA5, ITGB3	3
Cell-To-Cell Signaling and Interaction	induction of oligodendrocytes	0.00723	FGF2	1
Cell-To-Cell Signaling and Interaction	sensitization of fibroblast cell lines	0.00723	FGF2	1
Cell-To-Cell Signaling and Interaction	dynamics of cell-matrix contacts	0.0108	ITGA5	1
Cellular Function and Maintenance	phagocytosis of connective tissue cells	7.18e-06	ITGA5, ITGB3, TLR3	3
Cellular Function and Maintenance	phagocytosis of fibroblasts	0.000127	ITGA5, ITGB3	2
Cellular Function and Maintenance	phagocytosis of eukaryotic cells	0.00547	ITGA5, ITGB3, TLR3	3
Cellular Function and Maintenance	phagocytosis of eye cell lines	0.0108	ITGB3	1
Cellular Function and Maintenance	phagocytosis of cells	0.012	ITGA5, ITGB3, TLR3	3
Cellular Function and Maintenance	assembly of actin stress fibers	7.48e-05	ITGA5, ITGB3, TNC	3
Cellular Function and Maintenance	assembly of actin filaments	7.67e-05	FGF2, ITGA5, ITGB3, TNC	4
Cellular Function and Maintenance	repair of cells	0.00456	FGF2, UBE2N	2
Cellular Function and Maintenance	engulfment of eukaryotic cells	0.00643	ITGA5, ITGB3, TLR3	3
Cellular Function and Maintenance	regulation of stromal cells	0.00723	FGF2	1
Cellular Function and Maintenance	function of osteoclasts	0.0108	ITGB3	1
Cellular Function and Maintenance	localization of axons	0.0108	FGF2	1
Immune Response	phagocytosis of connective tissue cells	7.18e-06	ITGA5, ITGB3, TLR3	3
Immune Response	phagocytosis of fibroblasts	0.000127	ITGA5, ITGB3	2
Immune Response	phagocytosis of eukaryotic cells	0.00547	ITGA5, ITGB3, TLR3	3
Immune Response	phagocytosis of eye cell lines	0.0108	ITGB3	1
Immune Response	phagocytosis of cells	0.012	ITGA5, ITGB3, TLR3	3
Immune Response	cross-priming of cytotoxic T lymphocytes	0.00362	TLR3	1
Immune Response	cross-priming of T lymphocytes	0.0108	TLR3	1
Immune Response	stimulation of bone marrow stromal cells	0.00362	FGF2	1
Immune Response	activation of bone marrow-derived macrophages	0.00723	UBE2N	1
Immune Response	accumulation of lymphatic system cells	0.0141	FGF2, ITGA5, TLR3	3
Cancer	binding of melanoma cells	0.000127	ITGA5, ITGB3	2
Cancer	binding of leukemia cell lines	0.00159	ITGA5, ITGB3, TNC	3
Cancer	binding of cancer cells	0.00189	ITGA5, ITGB3	2
Cancer	binding of tumor cells	0.00283	ITGA5, ITGB3	2
Cancer	binding of lymphoma cell lines	0.00558	ITGA5, ITGB3	2
Cancer	movement of melanoma cell lines	0.000137	CNN1, ITGA5, ITGB3	3
Cancer	movement of breast cancer cell lines	0.00445	FGF2, ITGA5, ITGB3	3
Cancer	movement of cancer cells	0.013	ITGA5, ITGB3	2
Cancer	size of breast cancer cell lines	0.000191	ITGA5, ITGB3	2
Cancer	size of tumor cell lines	0.00456	ITGA5, ITGB3	2
Cancer	metastasis	0.000206	CNN1, FABP5, FGF2, ITGB3, TUBB3	5
Cancer	metastasis of tumor cell lines	0.00558	CNN1, FABP5	2
Cancer	metastasis of cell lines	0.00747	CNN1, FABP5	2
Cancer	metastasis of eukaryotic cells	0.0135	CNN1, FABP5	2
Cancer	adhesion of skin cancer cell lines	0.000354	ITGA5, ITGB3	2
Cancer	adhesion of cancer cells	0.00523	ITGA5, ITGB3	2
Cancer	adhesion of tumor cells	0.00668	ITGA5, ITGB3	2
Cancer	adhesion of breast cancer cell lines	0.0141	CDCP1, ITGB3	2
Cancer	adhesion of squamous cell carcinoma cell lines	0.0144	ITGA5	1
Cancer	double-stranded DNA break repair of tumor cell lines	0.000454	FGF2, UBE2N	2
Cancer	double-stranded DNA break repair of cervical cancer cell lines	0.00723	FGF2	1
Cancer	carcinoma	0.00142	ACTA2 (includes EG:59), CFI, DHTKD1, FGF2, HIST2H2AA3, ITGA5, ITGB3, MAP2K1, TLR3, TNC, TUBB3, ZFYVE26	12
Cancer	repair of tumor cell lines	0.00149	FGF2, UBE2N	2
Cancer	repair of colon cancer cell lines	0.0108	UBE2N	1
Cancer	arrest in G1 phase of colorectal cancer cell lines	0.00168	FGF2, ITGA5	2
Cancer	G1 phase of colorectal cancer cell lines	0.00211	FGF2, ITGA5	2
Cancer	G1 phase of tumor cell lines	0.00212	FGF2, HOXA10, ITGA5, NASP	4
Cancer	arrest in G1 phase of tumor cell lines	0.00678	FGF2, HOXA10, ITGA5	3
Cancer	modification of tumor cell lines	0.00189	FGF2, UBE2N	2
Cancer	tumorigenesis of melanoma cell lines	0.00211	CNN1, FGF2	2
Cancer	tumorigenesis of tumor cell lines	0.00562	CNN1, FABP5, FGF2	3
Cancer	tumorigenesis of sarcoma cell lines	0.00723	CNN1	1
Cancer	tumorigenesis	0.0119	ACTA2 (includes EG:59), CFI, CNN1, CPA4, DHTKD1, FABP5, FGF2, HIST2H2AA3, HOXA10, ITGA5, ITGB3, LIPH, MAP2K1, TLR3, TNC, TUBB3, ZFYVE26	17
Cancer	tumorigenesis of cell lines	0.0135	CNN1, FABP5, FGF2	3
Cancer	activation of tumor cells	0.00234	ITGA5, ITGB3	2
Cancer	disease process of melanoma cell lines	0.00234	CNN1, FGF2	2
Cancer	disease process of tumor cell lines	0.0123	CNN1, FABP5, FGF2	3
Cancer	survival of lung cancer cell lines	0.00258	FGF2, TUBB3	2
Cancer	endometrial adenocarcinoma	0.00309	FGF2, TUBB3	2
Cancer	arrest in interphase of colorectal cancer cell lines	0.00336	FGF2, ITGA5	2
Cancer	interphase of colorectal cancer cell lines	0.0101	FGF2, ITGA5	2
Cancer	interphase of tumor cell lines	0.0143	FGF2, HOXA10, ITGA5, NASP	4
Cancer	melanoma	0.00347	FGF2, ITGB3, MAP2K1, TUBB3	4
Cancer	genital tumor	0.00355	CFI, DHTKD1, HIST2H2AA3, ITGB3, TUBB3, ZFYVE26	6
Cancer	delay in G1/S phase transition of cervical cancer cell lines	0.00362	NASP	1
Cancer	G1/S phase transition of cervical cancer cell lines	0.0144	NASP	1
Cancer	clustering of pancreatic cancer cell lines	0.00362	FGF2	1
Cancer	colony survival of carcinoma cell lines	0.00362	TUBB3	1
Cancer	colony survival of lung cancer cell lines	0.00362	TUBB3	1
Cancer	differentiation of cholangiocarcinoma cell lines	0.00362	FGF2	1
Cancer	dissemination of melanoma cell lines	0.00362	CNN1	1
Cancer	hyperplasia of endothelial cells	0.00362	FGF2	1
Cancer	hyperplasia of mice	0.00723	MAP2K1	1
Cancer	hyperplasia of rodents	0.0108	MAP2K1	1
Cancer	response of carcinoma cell lines	0.00362	TLR3	1
Cancer	response of lung cancer cell lines	0.00362	TLR3	1
Cancer	transformation of chromaffin cells	0.00362	FGF2	1
Cancer	transformation of nerves	0.00362	HOXA10	1
Cancer	transformation of apud cells	0.0108	FGF2	1
Cancer	migration of melanoma cell lines	0.00425	ITGA5, ITGB3	2
Cancer	migration of breast cancer cell lines	0.00432	FGF2, ITGA5, ITGB3	3
Cancer	migration of cancer cells	0.0125	ITGA5, ITGB3	2
Cancer	head and neck tumor	0.00454	FGF2, ITGA5, ITGB3, TNC, TUBB3	5
Cancer	arrest in cell stage of colorectal cancer cell lines	0.00456	FGF2, ITGA5	2
Cancer	cell stage of tumor cell lines	0.00674	FGF2, HOXA10, ITGA5, MAP2K1, NASP	5
Cancer	proliferation of prostate cancer cell lines	0.00473	FABP5, FGF2, SRF	3
Cancer	proliferation of medulloblastoma cells	0.0108	FGF2	1
Cancer	proliferation of tumor cell lines	0.0121	CNN1, FABP5, FGF2, ITGA5, ITGB3, MAP2K1, SRF	7
Cancer	neoplasia	0.00513	ACTA2 (includes EG:59), CFI, CNN1, CPA4, DHTKD1, FABP5, FGF2, HIST2H2AA3, HOXA10, ITGA5, ITGB3, LIPH, MAP2K1, TLR3, TNC, TUBB3, ZFYVE26	17
Cancer	neoplasia of tumor cell lines	0.00707	CNN1, FABP5	2
Cancer	neoplasia of cell lines	0.0101	CNN1, FABP5	2
Cancer	arrest in cell division process of colorectal cancer cell lines	0.00558	FGF2, ITGA5	2
Cancer	brain cancer	0.00688	FGF2, ITGB3, TNC, TUBB3	4
Cancer	brain tumor	0.00688	FGF2, ITGB3, TNC, TUBB3	4
Cancer	glioma	0.00713	FGF2, ITGB3, TNC	3
Cancer	aggregation of pancreatic cancer cell lines	0.00723	FGF2	1
Cancer	cell death of small cell lung cancer cells	0.00723	FGF2	1
Cancer	cell movement of glioblastoma cells	0.00723	ITGB3	1
Cancer	hyperproliferation of endothelial cells	0.00723	FGF2	1
Cancer	malignancy of astrocytoma	0.00723	TNC	1
Cancer	malignancy of tumor	0.00723	TNC	1
Cancer	mitogenesis of bladder cancer cell lines	0.00723	FGF2	1
Cancer	mobility of brain cancer cell lines	0.00723	ITGA5	1
Cancer	mobility of tumor cell lines	0.0108	ITGA5	1
Cancer	senescence of melanoma cell lines	0.00723	FGF2	1
Cancer	head and neck cancer	0.00819	FGF2, ITGA5, ITGB3, TNC, TUBB3	5
Cancer	skin tumor	0.00971	FGF2, ITGB3, MAP2K1, TUBB3	4
Cancer	growth of pancreatic cancer cell lines	0.0101	ITGA5, MAP2K1	2
Cancer	growth of hepatoma cell lines	0.011	FGF2, ITGA5	2
Cancer	breast cancer	0.0102	ACTA2 (includes EG:59), ITGB3, MAP2K1, TLR3, TNC, TUBB3	6
Cancer	entry into M phase of cervical cancer cell lines	0.0108	MAP2K1	1
Cancer	apoptosis of embryonal carcinoma cell	0.0108	FGF2	1
Cancer	developmental process of cholangiocarcinoma cell lines	0.0108	FGF2	1
Cancer	developmental process of hepatoma cell lines	0.012	FGF2, ITGA5	2
Cancer	developmental process of pancreatic cancer cell lines	0.0135	ITGA5, MAP2K1	2
Cancer	radiosensitivity of cervical cancer cell lines	0.0108	FGF2	1
Cancer	skin cancer	0.0109	FGF2, ITGB3, MAP2K1, TUBB3	4
Cancer	neuroepithelial tumor	0.0111	FGF2, ITGB3, TNC	3
Cancer	prostatic carcinoma	0.0118	CFI, ITGB3, TUBB3, ZFYVE26	4
Cancer	prostatic tumor	0.012	CFI, ITGB3, TUBB3, ZFYVE26	4
Cancer	anoikis of lung cancer cell lines	0.0144	CDCP1	1
Cellular Assembly and Organization	formation of filaments	5.51e-05	ACTA1, FGF2, ITGA5, ITGB3, MAP2K1, SRF, TNC	7
Cellular Assembly and Organization	formation of actin filaments	7.22e-05	FGF2, ITGA5, ITGB3, MAP2K1, SRF, TNC	6
Cellular Assembly and Organization	formation of focal adhesions	0.0061	FGF2, ITGA5, ITGB3	3
Cellular Assembly and Organization	formation of Z line	0.00723	SRF	1
Cellular Assembly and Organization	formation of astrocyte projections	0.00723	FGF2	1
Cellular Assembly and Organization	formation of cytoplasmic matrix	0.00723	FGF2	1
Cellular Assembly and Organization	formation of glial cell projections	0.0108	FGF2	1
Cellular Assembly and Organization	assembly of filaments	4.8e-05	ACTA1, FGF2, ITGA5, ITGB3, TNC	5
Cellular Assembly and Organization	assembly of actin stress fibers	7.48e-05	ITGA5, ITGB3, TNC	3
Cellular Assembly and Organization	assembly of actin filaments	7.67e-05	FGF2, ITGA5, ITGB3, TNC	4
Cellular Assembly and Organization	assembly of thin filaments	0.00723	ACTA1	1
Cellular Assembly and Organization	maturation of synapse	0.00362	ITGB3	1
Cellular Assembly and Organization	size of vacuole	0.00362	ITGB3	1
Cellular Assembly and Organization	sprouting of sensory axons	0.00362	FGF2	1
Cellular Assembly and Organization	retraction of cytoplasmic matrix	0.00723	ITGB3	1
Cellular Assembly and Organization	localization of axons	0.0108	FGF2	1
Connective Tissue Development and Function	binding of osteoclasts	3.84e-05	ITGA5, ITGB3	2
Connective Tissue Development and Function	binding of adipose cell lines	0.0108	ITGA5	1
Connective Tissue Development and Function	adhesion of hepatic stellate cells	7.66e-05	ITGA5, ITGB3	2
Connective Tissue Development and Function	adhesion of fibroblast cell lines	0.000343	FGF2, ITGA5, ITGB3	3
Connective Tissue Development and Function	adhesion of fibroblasts	0.000371	ITGA5, ITGB3, TNC	3
Connective Tissue Development and Function	adhesion of bone marrow stromal cells	0.0108	ITGA5	1
Connective Tissue Development and Function	proliferation of stromal cells	0.00309	FGF2, HOXA10	2
Connective Tissue Development and Function	proliferation of fibrocytes	0.00723	FGF2	1
Connective Tissue Development and Function	entry into S phase of stromal cells	0.00362	FGF2	1
Connective Tissue Development and Function	breaking energy of fibula	0.00362	FGF2	1
Connective Tissue Development and Function	breaking strength of fibula	0.00362	FGF2	1
Connective Tissue Development and Function	contraction of granulation tissue	0.00362	ACTA2 (includes EG:59)	1
Connective Tissue Development and Function	fusion of coronal suture	0.00362	FGF2	1
Connective Tissue Development and Function	growth of bone marrow stromal cells	0.00362	FGF2	1
Connective Tissue Development and Function	infiltration of dermal fibroblasts	0.00362	ITGB3	1
Connective Tissue Development and Function	osteogenesis of bone marrow stromal cells	0.00362	FGF2	1
Connective Tissue Development and Function	quantity of preosteoblastic cells	0.00362	FGF2	1
Connective Tissue Development and Function	recruitment of preosteoblastic cells	0.00362	FGF2	1
Connective Tissue Development and Function	recruitment of osteoblasts	0.0108	FGF2	1
Connective Tissue Development and Function	stimulation of bone marrow stromal cells	0.00362	FGF2	1
Connective Tissue Development and Function	stimulation of stromal cells	0.0108	FGF2	1
Connective Tissue Development and Function	survival of brown adipocytes	0.00362	FGF2	1
Connective Tissue Development and Function	survival of adipocytes	0.00723	FGF2	1
Connective Tissue Development and Function	chemotaxis of fibroblasts	0.00558	FGF2, ITGB3	2
Connective Tissue Development and Function	homing of fibroblasts	0.00593	FGF2, ITGB3	2
Connective Tissue Development and Function	cell division of keratocytes	0.00723	FGF2	1
Connective Tissue Development and Function	development of stromal cells	0.00723	FGF2	1
Connective Tissue Development and Function	formation of chondrocytes	0.00723	ITGA5	1
Connective Tissue Development and Function	mass of vertebrae	0.00723	FGF2	1
Connective Tissue Development and Function	mass of bone	0.00916	FGF2, ITGB3	2
Connective Tissue Development and Function	mineralization of bone marrow stromal cells	0.00723	FGF2	1
Connective Tissue Development and Function	mitogenesis of hepatic stellate cells	0.00723	FGF2	1
Connective Tissue Development and Function	polarity of osteoclasts	0.00723	ITGB3	1
Connective Tissue Development and Function	regulation of stromal cells	0.00723	FGF2	1
Connective Tissue Development and Function	retraction of osteoclasts	0.00723	ITGB3	1
Connective Tissue Development and Function	sensitization of fibroblast cell lines	0.00723	FGF2	1
Connective Tissue Development and Function	surface area of osteoblasts	0.00723	FGF2	1
Connective Tissue Development and Function	arrest in cell cycle progression of brown adipocytes	0.0108	MAP2K1	1
Connective Tissue Development and Function	function of osteoclasts	0.0108	ITGB3	1
Connective Tissue Development and Function	mitosis of chondrocytes	0.0108	FGF2	1
Connective Tissue Development and Function	morphology of trabecular bone	0.0108	FGF2	1
Connective Tissue Development and Function	strength of vertebrae	0.0108	FGF2	1
Connective Tissue Development and Function	tubulation of Sertoli cells	0.0108	FGF2	1
Skeletal and Muscular System Development and Function	binding of osteoclasts	3.84e-05	ITGA5, ITGB3	2
Skeletal and Muscular System Development and Function	binding of bone cell lines	0.00309	ITGA5, ITGB3	2
Skeletal and Muscular System Development and Function	adhesion of vascular smooth muscle cells	0.000454	ITGA5, ITGB3	2
Skeletal and Muscular System Development and Function	adhesion of smooth muscle cells	0.00168	ITGA5, ITGB3	2
Skeletal and Muscular System Development and Function	adhesion of myofibroblasts	0.00723	ACTA2 (includes EG:59)	1
Skeletal and Muscular System Development and Function	proliferation of myoblasts	0.00113	FGF2, ITGA5	2
Skeletal and Muscular System Development and Function	attachment of muscle cell lines	0.00362	ITGB3	1
Skeletal and Muscular System Development and Function	bone mineral density of fracture callus	0.00362	FGF2	1
Skeletal and Muscular System Development and Function	breaking energy of fibula	0.00362	FGF2	1
Skeletal and Muscular System Development and Function	breaking strength of fibula	0.00362	FGF2	1
Skeletal and Muscular System Development and Function	contractility of myofibroblasts	0.00362	ACTA2 (includes EG:59)	1
Skeletal and Muscular System Development and Function	mass of diaphragm	0.00362	SRF	1
Skeletal and Muscular System Development and Function	mass of extensor digitorum longus muscle	0.00362	SRF	1
Skeletal and Muscular System Development and Function	mass of anterior tibial muscle	0.00723	SRF	1
Skeletal and Muscular System Development and Function	mass of vertebrae	0.00723	FGF2	1
Skeletal and Muscular System Development and Function	mass of bone	0.00916	FGF2, ITGB3	2
Skeletal and Muscular System Development and Function	osteogenesis of bone marrow stromal cells	0.00362	FGF2	1
Skeletal and Muscular System Development and Function	quantity of preosteoblastic cells	0.00362	FGF2	1
Skeletal and Muscular System Development and Function	recruitment of preosteoblastic cells	0.00362	FGF2	1
Skeletal and Muscular System Development and Function	recruitment of osteoblasts	0.0108	FGF2	1
Skeletal and Muscular System Development and Function	stimulation of myoblasts	0.00362	FGF2	1
Skeletal and Muscular System Development and Function	surface area of osteoid	0.00362	FGF2	1
Skeletal and Muscular System Development and Function	surface area of osteoblasts	0.00723	FGF2	1
Skeletal and Muscular System Development and Function	volume of fracture callus	0.00362	FGF2	1
Skeletal and Muscular System Development and Function	regeneration of muscle	0.00365	FGF2, SRF	2
Skeletal and Muscular System Development and Function	regeneration of anterior tibial muscle	0.00723	SRF	1
Skeletal and Muscular System Development and Function	area of osteoid	0.00723	FGF2	1
Skeletal and Muscular System Development and Function	assembly of thin filaments	0.00723	ACTA1	1
Skeletal and Muscular System Development and Function	formation of fracture callus	0.00723	FGF2	1
Skeletal and Muscular System Development and Function	formation of cortical bone	0.0108	FGF2	1
Skeletal and Muscular System Development and Function	formation of joint	0.0108	ITGA5	1
Skeletal and Muscular System Development and Function	fusion of joint	0.00723	ITGA5	1
Skeletal and Muscular System Development and Function	growth of myoblasts	0.00723	FGF2	1
Skeletal and Muscular System Development and Function	growth of bone cell lines	0.011	FGF2, MAP2K1	2
Skeletal and Muscular System Development and Function	polarity of osteoclasts	0.00723	ITGB3	1
Skeletal and Muscular System Development and Function	recovery of limb	0.00723	FGF2	1
Skeletal and Muscular System Development and Function	retraction of osteoclasts	0.00723	ITGB3	1
Skeletal and Muscular System Development and Function	skeletal and muscular process of connective tissue cells	0.00916	FGF2, ITGB3	2
Skeletal and Muscular System Development and Function	function of osteoclasts	0.0108	ITGB3	1
Skeletal and Muscular System Development and Function	mitogenesis of muscle cell lines	0.0108	FGF2	1
Skeletal and Muscular System Development and Function	morphology of trabecular bone	0.0108	FGF2	1
Skeletal and Muscular System Development and Function	strength of vertebrae	0.0108	FGF2	1
Cell Death	cell death of smooth muscle cells	4.82e-05	ATP2B4, FGF2, ITGB3, MAP2K1	4
Cell Death	cell death of stem cells	0.00053	FGF2, ITGA5, SRF	3
Cell Death	cell death of intestinal cell lines	0.00336	ITGA5, MAP2K1	2
Cell Death	cell death of muscle cells	0.00369	ATP2B4, FGF2, ITGB3, MAP2K1	4
Cell Death	cell death of embryonic stem cells	0.0063	ITGA5, SRF	2
Cell Death	cell death of small cell lung cancer cells	0.00723	FGF2	1
Cell Death	cell death of multilineage progenitor cells	0.0144	FGF2	1
Cell Death	survival of skin cell lines	7.66e-05	FGF2, ITGB3	2
Cell Death	survival of lung cancer cell lines	0.00258	FGF2, TUBB3	2
Cell Death	survival of cell lines	0.00316	FGF2, ITGA5, ITGB3, MAP2K1, PPP1R9A, RFK, TUBB3	7
Cell Death	survival of brown adipocytes	0.00362	FGF2	1
Cell Death	survival of crypt cells	0.00362	FGF2	1
Cell Death	survival of gastrointestinal cells	0.00362	FGF2	1
Cell Death	survival of striatal neurons	0.00362	FGF2	1
Cell Death	survival of endothelial cells	0.00523	FGF2, ITGB3	2
Cell Death	survival of RPE cells	0.00723	FGF2	1
Cell Death	survival of adipocytes	0.00723	FGF2	1
Cell Death	survival of lymphatic endothelial cells	0.00723	FGF2	1
Cell Death	survival of mesenchymal cells	0.0108	FGF2	1
Cell Death	apoptosis of stem cells	0.000268	FGF2, ITGA5, SRF	3
Cell Death	apoptosis of smooth muscle cells	0.000867	ATP2B4, ITGB3, MAP2K1	3
Cell Death	apoptosis of intestinal cell lines	0.00336	ITGA5, MAP2K1	2
Cell Death	apoptosis of oligodendrocyte precursor cells	0.00362	FGF2	1
Cell Death	apoptosis of embryonic stem cells	0.00365	ITGA5, SRF	2
Cell Death	apoptosis of embryonal carcinoma cell	0.0108	FGF2	1
Cell Death	apoptosis of multilineage progenitor cells	0.0108	FGF2	1
Cell Death	anoikis	0.00222	CDCP1, ITGA5, MAP2K1	3
Cell Death	anoikis of lung cancer cell lines	0.0144	CDCP1	1
Cell Death	colony survival of carcinoma cell lines	0.00362	TUBB3	1
Cell Death	colony survival of lung cancer cell lines	0.00362	TUBB3	1
Cell Death	repopulation of oligodendrocytes	0.00362	FGF2	1
Cell Death	self-renewal of progenitor cells	0.00362	FGF2	1
Cell Death	regeneration of pyramidal neurons	0.00723	FGF2	1
