# Supplementary material for: Analysis of gene expression profiles in HeLa cells in response to overexpression or siRNA-mediated depletion of NASP
Source: Reprod Biol Endocrinol. 2009 May 13;7:45. doi: 10.1186/1477-7827-7-45 (PMC2686705; doi:10.1186/1477-7827-7-45)
Supplement: Additional file 5 — Canonical pathways: overexpression, up-regulated genes. The data provided represent the list of up-regulated genes present in top canonical pathways after NASP overexpression. [file 1477-7827-7-45-S5.xls]

## Sheet: Canonical pathway_OX-UP
Ingenuity Canonical Pathways		-Log(P-value)	Ratio	Molecules
Activation of IRF		7.46	0.0811	IFIH1, IRF7, IRF9, IL6, STAT1, TNF
Recognition of Bacteria and Viruses		6.87	0.0706	IFIH1, IRF7, OAS1, IL6, OAS3 (includes EG:4940), TNF
Interferon Signaling		5.82	0.138	OAS1, IFITM1, IRF9, STAT1
Hepatic Fibrosis		5.68	0.0444	IL8, IL1A, CXCL1, IL6, STAT1, TNF
IL-6 Signaling		3.83	0.0426	IL8, IL1A, IL6, TNF
p38 MAPK Signaling		3.73	0.0421	IL1A, DDIT3, STAT1, TNF
