# Supplementary material for: Analysis of gene expression profiles in HeLa cells in response to overexpression or siRNA-mediated depletion of NASP
Source: Reprod Biol Endocrinol. 2009 May 13;7:45. doi: 10.1186/1477-7827-7-45 (PMC2686705; doi:10.1186/1477-7827-7-45)
Supplement: Additional file 6 — Canonical pathways: overexpression, down-regulated genes. The data provided represent the list of down-regulated genes present in top canonical pathways after NASP overexpression. [file 1477-7827-7-45-S6.xls]

## Sheet: Canonical pathway_OX-DOWN
Ingenuity Canonical Pathways		-Log(P-value)	Ratio	Molecules
EGF Signaling		1.67	0.0213	FOS
Toll-like Receptor Signaling		1.66	0.0185	FOS
IL-2 Signaling		1.62	0.0189	FOS
IL-10 Signaling		1.53	0.0141	FOS
Erythropoietin Signaling		1.5	0.0133	FOS
TRK Signaling		1.5	0.0135	FOS
