# Supplementary material for: Analysis of gene expression profiles in HeLa cells in response to overexpression or siRNA-mediated depletion of NASP
Source: Reprod Biol Endocrinol. 2009 May 13;7:45. doi: 10.1186/1477-7827-7-45 (PMC2686705; doi:10.1186/1477-7827-7-45)
Supplement: Additional file 7 — Canonical pathways: siRNA treatment, up-regulated genes. The data provided represent the list of up-regulated genes present in top canonical pathways after NASP siRNA treatment. [file 1477-7827-7-45-S7.xls]

## Sheet: Canonical pathway_SI-UP
Ingenuity Canonical Pathways		-Log(P-value)	Ratio	Molecules
PPAR Signaling		1.57	0.0204	TNFRSF11B, PDGFRB
Hepatic Fibrosis		1.29	0.0148	TNFRSF11B, PDGFRB
NF- ºB Signaling		1.2	0.0138	TNFRSF11B, PDGFRB
N-Glycan Degradation		1.13	0.0333	MANEA
Acute Phase Response Signaling		1.07	0.0114	SAA1, TNFRSF11B
Glutamate Receptor Signaling		0.779	0.0149	GNG2
