# Supplementary material for: Analysis of gene expression profiles in HeLa cells in response to overexpression or siRNA-mediated depletion of NASP
Source: Reprod Biol Endocrinol. 2009 May 13;7:45. doi: 10.1186/1477-7827-7-45 (PMC2686705; doi:10.1186/1477-7827-7-45)
Supplement: Additional file 8 — Canonical pathways: siRNA treatment, down-regulated genes. The data provided represent the list of down-regulated genes present in top canonical pathways after NASP siRNA treatment. [file 1477-7827-7-45-S8.xls]

## Sheet: Canonical pathway_SI-DOWN
Ingenuity Canonical Pathways		-Log(P-value)	Ratio	Molecules
Endocytosis		3.73	0.0494	ACTA2, ITGA5, ACTA1, ITGB3
Clatrin-mediated Endocytosis		3.62	0.0303	FGF2, ACTA2, ITGA5, ACTA1, ITGB3
Integrin Signaling		3.22	0.0259	ACTA2, ITGA5, MAP2K1, ACTA1, ITGB3
Actin Cytoskeleton Signaling		3.09	0.0225	FGF2, ACTA2, ITGA5, MAP2K1, ACTA1
VEGF Signaling		2.42	0.0326	ACTA2, MAP2K1, ACTA1
EGF Signaling		1.9	0.0426	SRF, MAP2K1
